# Supplementary material for: Differential Gene Expression of Mucor lusitanicus under Aerobic and Anaerobic Conditions
Source: J Fungi (Basel). 2022 Apr 15;8(4):404. doi: 10.3390/jof8040404 (PMC9031258; doi:10.3390/jof8040404)
Supplement: Supplementary file 1 [file jof-08-00404-s001.zip › Table S1.xlsx]

## Sheet: DEG - Up
Summary of differentially up-regulated genes
Functional Category/Subcategory			No.	% (compared to the total number of differentially up-regulated genes)
Poorly Characterized			96	50.53
General function prediction only			24	12.63
Unknown function			72	37.89
Metabolism			55	28.95
Energy production and conversion			7	3.68
Amino acid transport and metabolism			6	3.16
Nucleotide transport and metabolism			2	1.05
Carbohydrate transport and metabolism			23	12.11
Coenzyme transport and metabolism			2	1.05
Lipid transport and metabolism			7	3.68
Inorganic ion transport and metabolism			2	1.05
Secondary metabolites biosynthesis, transport and catabolism			4	2.11
Amino acid transport and metabolism; Coenzyme transport and metabolism			2	1.05
Cellular process and signaling			24	12.63
Cell wall/membrane/envelope biogenesis			3	1.58
Posttranslational modification, protein turnover, chaperones			10	5.26
Signal transduction mechanisms			6	3.16
Intracellular trafficking, secretion, and vesicular transport			1	0.53
Nuclear structures			1	0.53
Cytoskeleton			2	1.05
Cell wall/membrane/envelope biogenesis; Extracellular structures			1	0.53
Information storage and processing			15	7.89
Transcription			14	7.37
Replication, recombination and repair			1	0.53
Total number of differentially up-regulated genes			190
* a gene was considered differentially expressed if the absolute log2 fold-change was greater than or equal to 3.
	List and description of differentially up-regulated genes
N	log2 fold-change	Protein ID	Gene ID	Functional category	Functional subcategory	Description
1	8.306644104	156167	fgenesh1_kg.04_#_209_#_177_3_CCIA_CCIB_EXTA	Metabolism	Carbohydrate transport and metabolism	Glucoamylase (GH15). Orthologs have predicted Glucan-alpha-1,4-glucosidase activity (GH151), e.g. S. pombe 972h-: Meu17, M. circinelloides 1006PhL: 2775, S. apiospermum IHEM 14462: 7240, N. crassa OR74A: 3470 (Gla-1), A. nidulans FGSC A4: Aspnid1_2742 (GlaB).
2	8.246854664	143448	e_gw1.04.1659.1	Metabolism	Amino acid transport and metabolism	Glutamate 5-kinase. Homolog of S. pombe 972h-: pro2 (SPAC17H9.13c, glutamate 5-kinase); S. cerevisiae S288C: PRO1 (YDR300C, Gamma-glutamyl kinase; catalyzes the first step in proline biosynthesis; required for nitrogen starvation-induced ribophagy but not for nonselective autophagy; PRO1 has a paralog, YHR033W, a putative protein of unknown function; epitope-tagged protein localizes to the cytopl…
3	7.299079597	165840	fgenesh1_pg.07_#_333	Poorly characterized	Unknown function	Homolog of M. circinelloides 1006PhL: HMPREF1544_04894 (ProtID: EPB88310)
4	7.058128572	110430	Genemark1.6193_g	Metabolism	Lipid transport and metabolism	Acyl-CoA synthetase. Homolog of M. lusitanicus CBS 277.49: Mucci1.estExt_fgeneshMC_pg.C_130035 (ProtID: 93498, acyl-CoA synthetase, transcript was downregulated in anaerobic conditions). Homolog of S. pombe 972h-: lys1 (SPAP7G5.04c, aminoadipate-semialdehyde dehydrogenase); S. cerevisiae S288C: LYS2 (YBR115C, Alpha aminoadipate reductase; catalyzes the reduction of alpha-aminoadipate to alpha-ami…
5	6.895702771	156744	fgenesh1_kg.06_#_137_#_500_0_CCIB7840.g1_CCIA_CCIB_EXTA	Metabolism	Carbohydrate transport and metabolism	Carbohydrate Esterase Family 4 protein . Has domain(s) with predicted glycoside hydrolase activity and role in carbohydrate metabolic process. Orthologs: NA. Homologs have predicted chitinase (A. robustus S4: gw1.267.3.1, ProtID: 177407), polysaccharide deacetylase (A. robustus S4: estExt_Genewise1Plus.C_10003 ,ProtID: 227359), putative chitin deacetylase activity (A. nidulans FGSC A4: AN4823) an…
6	6.725350801	157401	fgenesh1_kg.10_#_33_#_1603_1_CCIA_CCIB_EXTA	Cellular processes and signaling	Posttranslational modification, protein turnover, chaperones	Molecular chaperone (small heat-shock protein Hsp26/Hsp42). Numerous Homologs were found in Anaeromyces robostus S4 proteome. Also an Homolog of S. pombe 972h-: hsp16 (SPBC3E7.02c, heat shock protein and SPCC338.06c (predicted heat shock protein Hsp20 family); etc.
7	6.713495431	142041	e_gw1.04.190.1	Metabolism	Amino acid transport and metabolism; Coenzyme transport and metabolism	Thiamine pyrophosphate-requiring enzyme. Homologs have putative pyruvate decarboxylase (e.g., S. cerevisiae S288C: YLR134W, S. pombe 972h-: SPAC1F8.07c, A. fumigatus Af293: Afu5g14810) activity.
8	6.448283535	146221	e_gw1.06.1330.1	Metabolism	Nucleotide transport and metabolism	Ribonucleotide reductase, beta subunit. Homologs have putative ribonucleotide reductase activity in A. nidulans FGSC A4: AN0067 and A. fumigatus Af293: Afu5g12350; S. cerevisiae S288C: YJL026W: Ribonucleotide-diphosphate reductase (RNR) small subunit; the RNR complex catalyzes the rate-limiting step in dNTP synthesis and is regulated by DNA replication and DNA damage checkpoint pathways via local…
9	6.444476322	73657	Mucci1.fgeneshMC_pm.4_#_335	Poorly characterized	General function prediction only	Putative nitrite reductase. Homolog of A. fumigatus Af293: Afu1g12840, which is a putative nitrite reductase; nitrogen-regulated gene, used as a conditional promoter; protein induced by heat shock; transcript downregulated in response to voriconazole . Also an Homolog of A. nidulans FGSC A4: AN1007, which is a Putative nitrite reductase with a predicted role in nitrogen metabolism; transcript sta…
10	6.161144034	135286	e_gw1.01.1021.1	Cellular processes and signaling	Posttranslational modification, protein turnover, chaperones	Molecular chaperone (small heat-shock protein Hsp26/Hsp42). Numerous Homologs were found in Anaeromyces robostus S4 proteome, e.g.: fgenesh2_kg.76_#_6_#_Locus923v1rpkm98.32 (326457)and fgenesh2_kg.97_#_8_#_Locus800v1rpkm120.08 (326890) molecular chaperones (small heat-shock protein Hsp26/Hsp42). Also an Homolog of S. pombe 972h-: hsp16 (SPBC3E7.02c, heat shock protein and SPCC338.06c (predicted h…
11	6.123084287	186772	estExt_fgenesh1_pm.C_030371	Metabolism	Energy production and conversion	NADP+-dependent malic enzyme. Homolog of A. fumigatus Af293: Afu7g02420 (a malate dehydrogenase, which is SrbA-regulated during hypoxia) and of S. cerevisiae S288C: YKL029C (Mitochondrial malic enzyme; catalyzes the oxidative decarboxylation of malate to pyruvate, which is a key intermediate in sugar metabolism and a precursor for synthesis of several amino acids).
12	6.066200992	109772	Genemark1.5535_g	Poorly characterized	Unknown function	Homolog of functionally uncharacterized M. circinelloides 1006PhL genes HMPREF1544_01090, HMPREF1544_04216, HMPREF1544_05009, HMPREF1544_04960.
13	6.046035948	110881	Genemark1.6644_g	Poorly characterized	Unknown function	Homolog of M. lusitanicus CBS 277.49: Genemark1.6530_g (ProtID: 110767), Genemark1.6684_g (ProtID: 110921), fgenesh1_kg.04_#_372_#_526_1_CCIA_CCIB_EXTA (ProtID: 156330).
14	5.967190113	123815	gw1.01.1197.1	Information storage and processing	Transcription	Heat shock transcription factor. Homolog of S. pombe 972h-: prr1 (SPAC8C9.14, transcription factor); S. cerevisiae S288C: SFL1 ( YOR140W, transcriptional repressor and activator, involved in repression of flocculation-related genes, and activation of stress responsive genes); A. nidulans FGSC A4: AN3688, a response regulator, part of a two-component signal transduction system involved in control …
15	5.853890338	160673	fgenesh1_pg.02_#_1277	Poorly characterized	General function prediction only	Predicted MFS transporter. Homolog of S. pombe 972h-: SPBC530.15c (predicted spermidine family transmembrane transporter); C. neoformans H99: CNAG_03215T0 (Major FacilitatorSuperfamily transporter); A. fumigatus Af293: Afu1g01930 and A. nidulans FGSC A4: AN8610 have domain(s) with predicted role in transmembrane transport and integral component of membrane localization; etc.
16	5.797751937	157285	fgenesh1_kg.08_#_176_#_256_1_CCIA_CCIB_EXTA	Poorly characterized	Unknown function	Homolog of M. lusitanicus CBS 277.49: fgenesh1_pg.08_#_644 (ProtID: 167074, transcript is up-regulated in anaerobic conditions). Also a homolog of the functionally uncharacterized M. circinelloides 1006PhL: HMPREF1544_02528 (EPB90618).
17	5.758234611	114814	Genemark1.10577_g	Poorly characterized	Unknown function	No Homologs were found in Aspergillus, Anaeromyces, Candida, Cryptococcus, Saccharomyces, Schizosaccharomyces, Scedosporium and Neurospora proteomes.
18	5.679340444	154904	fgenesh1_kg.01_#_251_#_1974_1_CCIA_CCIB_EXTA	Poorly characterized	Unknown function	Homolog of M. lusitanicus CBS 277.49: Genemark1.3984_g (ProtID: 108221); M. circinelloides 1006PhL: HMPREF1544_04461 (EPB88702) and HMPREF1544_11790 (EPB81497) functionally uncharacterized genes.
19	5.67641708	155841	fgenesh1_kg.03_#_317_#_587_1_CCIA_CCIB_EXTA	Metabolism	Carbohydrate transport and metabolism	Putative MFS sugar transporter. Homolog of S. pombe 972h-: ght6 (SPCC1235.13, plasma membrane glucose/fructose:proton symporter); S. cerevisiae S288C: GAL2 (YLR081W, Galactose permease; required for utilization of galactose; also able to transport glucose); A. robostus S4: fgenesh2_kg.17_#_45_#_Locus6057v1rpkm3.87 (ProtID: 324845), estExt_Genewise1Plus.C_1250016 (ProtID: 232931) predicted MFS tra…
20	5.673433628	107059	Genemark1.2822_g	Poorly characterized	Unknown function	Homolog of the functionally uncharacterized M. circinelloides 1006PhL: HMPREF1544_0699 (EPB86180).
21	5.642116232	106013	Genemark1.1776_g	Poorly characterized	Unknown function	Homolog of M. lusitanicus CBS 277.49: fgenesh1_kg.01_#_283_#_2096_1_CCIA_CCIB_EXTA (ProtID: 154936) and Genemark1.11284_g (ProtID: 115521), transcripts are up-regulated in anaerobic conditions; M. circinelloides 1006PhL: HMPREF1544_04126 (EPB89003), HMPREF1544_08170 (EPB85041), HMPREF1544_10202 (EPB83065), HMPREF1544_08169 (EPB85040) functionally uncharacterized genes.
22	5.640947402	113502	Genemark1.9265_g	Poorly characterized	General function prediction only	Predicted HEAT repeat-containing protein, predicted deoxyhypusine hydroxylase. Homolog of S. cerevisiae S288C: LIA1 (YJR070C, protein abundance increases in response to DNA replication stress); S. pombe 972h-: mmd1 (SPAC30C2.02, deoxyhypusine hydroxylase); N. crassa OR74A: NCU05252T0 (deoxyhypusine hydroxylase ezymes, HEAT-repeat containing metalloenzyme that catalyzes hypusine formation); etc.
23	5.572621403	108581	Genemark1.4344_g	Poorly characterized	Unknown function	Homolog of M. lusitanicus CBS 277.49: Genemark1.10224_g (Prot ID: 114461), Genemark1.11947_g (Prot ID: 116184), Genemark1.11967_g (Prot ID: 116204), Genemark1.2543_g (Prot ID: 106780), Mucci1.fgeneshMC_pg.7_#_300 (Prot ID: 84234), Genemark1.10389_g (Prot ID: 114626); transcripts were not up-regulated in anaerobic conditions. Homolog of S. cerevisiae S288C: SWA2 (YDR320C; auxilin-like protein invo…
24	5.512184734	156123	fgenesh1_kg.04_#_165_#_1483_2_CCIA_CCIB_EXTA	Information storage and processing	Transcription	Predicted C2H2-type (classical) zinc finger transcription factor. Homolog of S. pombe 972h-: prz1 (SPAC4G8.13c, calcineurin responsive transcription factor); S. cerevisiae S288C: CRZ1 (YNL027W, Calcineurin-Responsive Zinc finger transcription factor, activates transcription of stress response genes); A. nidulans FGSC A4: nsdC (AN4263, C2H2 zinc finger transcription factor; required for sexual dev…
25	5.416984957	154774	fgenesh1_kg.01_#_121_#_418_1_CCIA_CCIB_EXTA	Poorly characterized	Unknown function	Homolog of M. circinelloides 1006PhL: HMPREF1544_10082 (EPB83189).
26	5.412127206	114813	Genemark1.10576_g	Cellular processes and signaling	Signal transduction mechanisms	Predicted guanine nucleotide exchange factor (PEBBLE). Homolog of M. lusitanicus CBS 277.49: Genemark1.11522_g (ProtID: 115759, putative guanine nucleotide exchange factor TIM) and fgenesh1_kg.08_#_109_#_1807_1_CCIA_CCIB_EXTA (ProtID: 157218), transcripts were not up-regulated in anaerobic conditions; M. circinelloides 1006PhL: HMPREF1544_00242 (ProtID: EPB92803), HMPREF1544_06505 (ProtID: EPB867…
27	5.360418527	154697	fgenesh1_kg.01_#_44_#_833_1_CCIA_CCIB_EXTA	Poorly characterized	Unknown function	Homolog of M. circinelloides 1006PhL: HMPREF1544_06560 (EPB86680).
28	5.346339162	72021	Mucci1.fgeneshMC_pm.1_#_751	Metabolism	Energy production and conversion	Contains FAD-binding domain. Homolog of M. lusitanicus CBS 277.49: estExt_Genewise1Plus.C_060965 (ProtID: 180140), e_gw1.03.293.1 (ProtID: 141707) , Mucci1.fgeneshMC_pm.1_#_751 (ProtID: 72021), fgenesh1_pm.04_#_44 (ProtID: 152775) have catalytic and oxidoreductase activity and contain FAD binding domain; although their transcripts are not up-regulated in anaerobic conditions. Homolog of S. cerevi…
29	5.303237199	83898	Mucci1.fgeneshMC_pg.6_#_840	Poorly characterized	Unknown function	Has a MIT domain. Homolog of M. lusitanicus CBS 277.49: fgenesh1_pg.14_#_18 (ProtID: 168310); M. circinelloides 1006PhL: HMPREF1544_06677 (ProtID: EPB86510), HMPREF1544_00640 (ProtID: EPB92626).
30	5.24297265	108528	Genemark1.4291_g	Poorly characterized	Unknown function	Homolog of M. circinelloides 1006PhL: HMPREF1544_12368 (EPB80940), HMPREF1544_12408 (EPB80912), HMPREF1544_11844 (EPB81434), HMPREF1544_10962 (EPB82282).
31	5.231181459	132140	gw1.13.114.1	Poorly characterized	Unknown function	Has an RNA recognition motif domain. Homolog of M. lusitanicus CBS 277.49: Genemark1.3032_g (ProtID: 107269) and fgenesh1_kg.04_#_164_#_2487_1_CCIA_CCIB_EXTA (ProtID: 156122). Homolog of S. pombe 972h-: vip1 (SPAC10F6.06, RNA-binding protein); A. fumigatus Af293: Afu2g10030 (Immunoreactive protein; calcium induced; transcript induced by exposure to human airway epithelial cells; induced by glioto…
32	5.194967846	83520	Mucci1.fgeneshMC_pg.6_#_462	Poorly characterized	Unknown function	Homolog of M. circinelloides 1006PhL: HMPREF1544_09738 (EPB83517).
33	5.18544663	156641	fgenesh1_kg.06_#_34_#_1567_1_CCIA_CCIB_EXTA	Poorly characterized	Unknown function	Homolog of M. lusitanicus CBS 277.49: Genemark1.3474_g (107711); M. circinelloides 1006 PhL: HMPREF1544_08965 (EPB84245) and HMPREF1544_07147 (EPB86071) functionally uncharacterized proteins.
34	5.048741596	155489	fgenesh1_kg.02_#_362_#_2612_1_CCIA_CCIB_EXTA	Poorly characterized	Unknown function	Homolog of the functionally uncharacterized M. circinelloides 1006 PhL: HMPREF1544_00444 (EPB92715).
35	5.047327339	165063	fgenesh1_pg.06_#_465	Information storage and processing	Transcription	C2H2-type Zinc finger transcription factor. Homolog of M. lusitanicus CBS 277.49: Genemark1.6065_g (ProtID: 110302), and the functionally unharacterized M. circinelloides 1006 PhL: HMPREF1544_05131 (EPB88069).
36	4.998119333	154936	fgenesh1_kg.01_#_283_#_2096_1_CCIA_CCIB_EXTA	Poorly characterized	Unknown function	Homolog of M. lusitanicus CBS 277.49: Genemark1.1776_g (ProtID: 106013) and Genemark1.11284_g (ProtID: 115521); their transcripts are up-regulated in anaerobic conditions as well. Homolog of the functionally uncharacterized M. circinelloides 1006 PhL: HMPREF1544_04126 (EPB89003), HMPREF1544_08170 (EPB85041), HMPREF1544_10202 (EPB83065), HMPREF1544_08169 (EPB85040).
37	4.977920506	107019	Genemark1.2782_g	Poorly characterized	Unknown function	Homolog of the functionally uncharacterized M. circinelloides 1006 PhL: HMPREF1544_09319 (EPB83929).
38	4.971702577	115521	Genemark1.11284_g	Poorly characterized	Unknown function	Homolog of M. lusitanicus CBS 277.49: fgenesh1_kg.01_#_283_#_2096_1_CCIA_CCIB_EXTA (ProtID: 154936) and Genemark1.1776_g (ProtID: 106013), transcripts were up-regulated in anaerobic conditions; homolog of the functionally uncharacterized M. circinelloides 1006 PhL: HMPREF1544_04126 (EPB89003), HMPREF1544_08170 (EPB85041), HMPREF1544_10202 (EPB83065), HMPREF1544_08169 (EPB85040).
39	4.956521239	154932	fgenesh1_kg.01_#_279_#_1044_1_CCIA_CCIB_EXTA	Cellular processes and signaling	Signal transduction mechanisms	Diadenosine and diphosphoinositol polyphosphate phosphohydrolase. Homolog of S. cerevisiae S288C: DDP1 (YOR163W, polyphosphate phosphatase; hydrolyzes diphosphorylated inositol polyphosphates and diadenosine polyphosphates); S. pombe 972h-: aps1 (SPAC13G6.14, diadenosine 5',5'''-p1,p6-hexaphosphate hydrolase); A. nidulans FGSC A4: ndxD (AN6251 , predicted hydrolase); A. fumigatus Af293: Afu2g1308…
40	4.950017631	120533	gw1.08.211.1	Cellular processes and signaling	Cytoskeleton	Kinesin-like protein. Homolog of e.g. S. pombe 972h-: vklp6 (SPBC1685.15c), klp5(SPBC2F12.13) kinesin-8 family plus-end directed microtubule motor; S. cerevisiae KIP2 (YPL155C, Kinesin-related motor protein involved in mitotic spindle positioning). A. fumigatus Af293: Afu7g01400; A. nidulans FGSC A4: kinA (AN5343, Kinesin-family protein; involved in microtubule destabilization; required for norma…
41	4.943856699	164840	fgenesh1_pg.06_#_242	Poorly characterized	Unknown function	Has numerous homologs in M. lusitanicus CBS 277.49, e.g.: Genemark1.9981_g (ProtID: 114218), Genemark1.3161_g (ProtID: 107398), fgenesh1_pg.08_#_334 (ProtID: 166764), Mucci1.fgeneshMC_pg.2_#_637 (ProtID: 78345), Genemark1.564_g (ProtID: 104801), Genemark1.8080_g (ProtID: 112317, C2H2-type Zinc finger transcription factor), fgenesh1_pg.01_#_1322 (ProtID: 158933), fgenesh1_pg.06_#_227 (ProtID: 1648…
42	4.875781314	154885	fgenesh1_kg.01_#_232_#_456_0_CCIA2443.b1_CCIA_CCIB_EXTA	Poorly characterized	Unknown function	Has a FAD-binding domain. Homologs have domain(s) with predicted FAD binding, oxidoreductase activity and role in metabolic process (A. fumigatus Af293: Afu2g01580; A. nidulans FGSC A4: AN7418). Homolog of S. apiospermum IHEM 14462: SAPIO_CDS8718 (ProtID: KEZ40260) phenol 2-monooxygenase.
43	4.861788296	111434	Genemark1.7197_g	Poorly characterized	Unknown function	Homolog of M. lusitanicus CBS 277.49: Genemark1.7721_g (ProtID: 111958; has an F-box domain); and homolog of M. circinelloides 1006 PhL: HMPREF1544_11744 (EPB81533) and HMPREF1544_11599 (EPB81682).
44	4.856425832	85743	Mucci1.fgeneshMC_pg.10_#_61	Poorly characterized	Unknown function	Homolog of M. lusitanicus CBS 277.49: Genemark1.5268_g (ProtID: 109505), Genemark1.5267_g (ProtID: 109504), Genemark1.7230_g (ProtID: 111467), fgenesh1_kg.02_#_297_#_0_0_CCIA8038.b1_CCIA_CCIB_EXTA (ProtID: 155424); M. circinelloides 1006 PhL: HMPREF1544_02846 (EPB90321) and HMPREF1544_09777 (EPB83449).
45	4.826053708	154714	fgenesh1_kg.01_#_61_#_1479_1_CCIA_CCIB_EXTA	Poorly characterized	Unknown function	Homolog of M. circinelloides 1006 PhL: HMPREF1544_10506 (EPB82759).
46	4.800480254	155048	fgenesh1_kg.01_#_395_#_761_1_CCIA_CCIB_EXTA	Metabolism	Carbohydrate transport and metabolism	Has a NodB homology domain. Cazy Family: CE4. Ortholog of M. circinelloides 1006PhL: 5714 (chitin deacetylase). Homolog of M. lusitanicus CBS 277.49: fgenesh1_kg.03_#_211_#_147_1_CCIA_CCIB_EXTA (ProtID: 155735, chitin deacetylase; CE4 family), Genemark1.4460_g (ProtID: 108697, chitin deacetylase; CE4 family), etc. Homolog of numerous A. robostus S4 genes, e.g.: gw1.267.3.1 (177407, predicted chit…
47	4.782861926	111203	Genemark1.6966_g	Cellular processes and signaling	Cell wall/membrane/envelope biogenesis; Extracellular structures	Has a FAS1 (fasciclin-like) domain. Homolog of M. circinelloides 1006 PhL: HMPREF1544_01494 (EPB91572).
48	4.782598036	184513	estExt_Genemark1.C_050433	Poorly characterized	Unknown function	Homolog of M. circinelloides 1006 PhL: HMPREF1544_04189 (EPB88929).
49	4.748878875	109504	Genemark1.5267_g	Poorly characterized	Unknown function	Homolog of M. lusitanicus CBS 277.49: Genemark1.5268_g (ProtID: 109505), Genemark1.7230_g (ProtID: 111467), Mucci1.fgeneshMC_pg.10_#_61 (ProtID: 85743), fgenesh1_kg.02_#_297_#_0_0_CCIA8038.b1_CCIA_CCIB_EXTA (ProtID: 155424); M. circinelloides 1006 PhL: HMPREF1544_02846 (EPB90321) and HMPREF1544_09777 (EPB83449).
50	4.739521635	109710	Genemark1.5473_g	Poorly characterized	Unknown function	Uncharacterized protein. Homolog of M. circinelloides 1006 PhL: HMPREF1544_03474 (EPB89675).
51	4.723089686	19202	Mucci1.gw1.5.921.1	Information storage and processing	Transcription	Predicted C2H2-type (classical) zinc finger transcription factor. Homolog of S. pombe 972h-: prz1 (SPAC4G8.13c , calcineurin responsive transcription factor) and ace2 (SPAC6G10.12c, transcription factor); S. cerevisiae S288C: MET31 (YPL038W , Zinc-finger DNA-binding transcription factor; targets strong transcriptional activator Met4p to promoters of sulfur metabolic genes; involved in transcripti…
52	4.722256704	154583	fgenesh1_pm.12_#_66	Metabolism	Nucleotide transport and metabolism	Predicted adenylate kinase. Homolog of S. pombe 972h-: adk1 (SPAC4G9.03, adenylate kinase); S. cerevisiae S288C: ADK1 (YDR226W, Adenylate kinase, required for purine metabolism; localized to the cytoplasm and the mitochondria; lacks cleavable signal sequence; protein abundance increases in response to DNA replication stress; mutations affecting Adk1p catalytic activity deregulate expression of ph…
53	4.713089341	157567	fgenesh1_kg.13_#_7_#_896_1_CCIA_CCIB_EXTA	Cellular process and signaling	Cell wall/membrane/envelope biogenesis	CotH spore coat protein. Homolog of M. lusitanicus CBS 277.49: Genemark1.2134_g (ProtID: 106371), fgenesh1_pg.04_#_767 (ProtID: 163092), Mucci1.fgeneshMC_pg.2_#_1279 (ProtID: 78987), CotH spore coat proteins ,etc. Homolog of numerous A. robostus S4 genes, e.g.: fgenesh2_kg.225_#_3_#_Locus4848v1rpkm6.29 (328679, Serpin [Defense mechanisms; Cellular Processes And Signaling]); estExt_Genewise1Plus.C…
54	4.65451554	112043	Genemark1.7806_g	Information storage and processing	Transcription	Polycomb-like PHD Zn-finger protein. Homolog of M. circinelloides 1006 PhL: HMPREF1544_11072 (EPB82189) and HMPREF1544_02263 (EPB90846). Homolog of A. robostus S4: gm1.5782_g (ProtID: 279516, GATA-4/5/6 transcription factor).
55	4.614755512	106277	Genemark1.2040_g	Poorly characterized	General function prediction only	Predicted hyaluronan/mRNA-binding protein. Homolog of M. circinelloides CBS 277. 49: Genemark1.2039_g (ProtID: 106276); M. circinelloides 1006 PhL: HMPREF1544_00754 (EPB92456) and HMPREF1544_00756 (EPB92458). Homolog of A. robostus S4: gm1.8548_g (ProtID: 282282).
56	4.61439888	156599	fgenesh1_kg.05_#_269_#_1028_1_CCIA_CCIB_EXTA	Metabolism	Carbohydrate transport and metabolism	Predicted beta-1,6-N-acetylglucosaminyltransferase, contains WSC domain. Homolog of M. lusitanicus CBS 277.49: Mucci1.fgeneshMC_pg.2_#_1385 (ProtID: 79093, HMG-box transcription factor Capicua and related proteins - Transcription), Mucci1.fgeneshMC_pg.9_#_154 (ProtID: 85347, Signaling protein SWIFT and related BRCT domain proteins - Cell cycle control, cell division, chromosome partitioning - Met…
57	4.595681051	109263	Genemark1.5026_g	Poorly characterized	Unknown function	Homolog of M. circinelloides 1006 PhL: HMPREF1544_02200 (EPB90946).
58	4.591675645	134587	e_gw1.01.2638.1	Cellular processes and signaling	Signal transduction mechanisms	Serine/threonine protein kinase. Homolog of S. pombe 972h-: byr2 (SPBC1D7.05, MAP kinase kinase kinase); S. cerevisiae S288C: BCK1 (YJL095W, MAPKKK acting in the protein kinase C signaling pathway; the kinase C signaling pathway controls cell integrity; upon activation by Pkc1p phosphorylates downstream kinases Mkk1p and Mkk2p; MAPKKK is an acronym for mitogen-activated protein (MAP) kinase kinas…
59	4.559509805	156817	fgenesh1_kg.06_#_210_#_1994_1_CCIA_CCIB_EXTA	Poorly characterized	Unknown function	Homolog of M. lusitanicus CBS 277.49: Mucci1.fgeneshMC_pg.2_#_334 (ProtID: 78042), fgenesh1_kg.02_#_379_#_193_0_CCIB5219.g1_CCIA_CCIB_EXTA (ProtID: 155506), fgenesh1_kg.04_#_77_#_193_0_CCIB5219.g1_CCIA_CCIB_EXTA ProtID: 156035), Mucci1.estExt_fgeneshMC_pm.C_40271 (ProtID: 88380).
60	4.545347863	155451	fgenesh1_kg.02_#_324_#_908_1_CCIA_CCIB_EXTA	Cellular processes and signaling	Posttranslational modification, protein turnover, chaperones	Molecular chaperone (small heat-shock protein Hsp26/Hsp42). Numerous Homologs in A. robostus , e.g.: fgenesh2_kg.76_#_6_#_Locus923v1rpkm98.32 (326457, Molecular chaperone (small heat-shock protein Hsp26/Hsp42)), fgenesh2_kg.97_#_8_#_Locus800v1rpkm120.08 (326890, Molecular chaperone (small heat-shock protein Hsp26/Hsp42)).
61	4.50941665	186533	estExt_fgenesh1_pm.C_020398	Metabolism	Amino acid transport and metabolism	Acetylornithine aminotransferase. Homolog of e.g.: A. nidulans FGSC A4: otaA (AN1810, Ornithine transaminase, involved in utilization of arginine as a proline source; arginine-induced expression and activity; subject to carbon-catabolite and nitrogen-metabolite repression; regulated by CreA and AreA; stress-induced protein); A. fumigatus Af293: car2 (Afu4g09140, L-ornithine aminotransferase; indu…
62	4.501017334	133800	gw1.08.1032.1	Cellular processes and signaling	Intracellular trafficking, secretion, and vesicular transport	Sorting nexin SNX11. Homolog of S. pombe 972h-: (SPBC887.06c, predicted sorting nexin); S. cerevisiae S288C: SNX3 (YOR357C, Sorting nexin for late-Golgi enzymes; required to maintain late-Golgi resident enzymes in their proper location by recycling molecules from the prevacuolar compartment; contains a PX domain and sequence similarity to human Snx3p); A. nidulans FGSC A4: AN10594 (putative sorti…
63	4.498380892	129129	gw1.04.1514.1	Metabolism	Carbohydrate transport and metabolism	Glycoside Hydrolase Family 72 / Carbohydrate-Binding Module Family 43 protein. Cazy Family: GH72. Orthologs: Cell wall 1,3-beta-glucanosyltransferase of S. pombe 972h-: Gas2, Gas1; S. cerevisiae S288C: Gas2, Gas1; N. crassa OR74A: Gel-3, Gel-4 and A. nidulans FGSC A4: 2419 (GelC). Glucanosyltransferase of C. neoformans H99: 5855, M. circinelloides 1006PhL: 1818 and C. albicans SC5314: 57058. Perm…
64	4.414931467	115184	Genemark1.10947_g	Poorly characterized	Unknown function	Homolog of M. circinelloides 1006 PhL: HMPREF1544_03958 (EPB89218).
65	4.403771589	108620	Genemark1.4383_g	Poorly characterized	Unknown function	Homolog of M. lusitanicus CBS 277.49: Genemark1.3230_g (ProtID: 107467, predicted chitinase); M. circinelloides 1006PhL: HMPREF1544_03335 (EPB89814), HMPREF1544_11152 (EPB82115).
66	4.326901264	113315	Genemark1.9078_g	Poorly characterized	Unknown function	Homolog of S. pombe 972h-: mms19 (SPAC1071.02, CIA machinery protein); S. cerevisiae S288C: MET18 (YIL128W, Component of cytosolic iron-sulfur protein assembly (CIA) machinery; acts at a late step of Fe-S cluster assembly); C. neoformans H99: CNAG_02467T0 (ProtID: 2218, DNA repair/transcription protein Mms19); A. robostus S4: estExt_fgenesh1_pg.C_600006 (ProtID: 266589, DNA repair/transcription p…
67	4.32552725	112467	Genemark1.8230_g	Metabolism	Carbohydrate transport and metabolism	Glucosidase II catalytic (alpha) subunit and related enzymes, glycosyl hydrolase family 31. Cazy Family: GH31. Orthologs: Alpha-D-xyloside xylohydrolase (GH31) of M. circinelloides 1006PhL: 11170. Glucan 1,4-alpha-glucosidase (gh15) of S. apiospermum IHEM 14462: 7240.
68	4.312131426	187130	estExt_fgenesh1_pm.C_050274	Metabolism	Secondary metabolites biosynthesis, transport and catabolism	Multicopper oxidase. Cazy Family: AA1. Orthologs have multicopper oxidase activity: S. pombe 972h-: Fio1; S. cerevisiae S288C: FET5, C. albicans SC5314: 55755, C. neoformans H99: 6886, M. cir-cinelloides 1006PhL: 5026, N. crassa OR74A: Neucr2_2760_NCU03498T0 (Lcc3 (trm52)) and A. nidulans FGSC A4: Aspnid1_8483|AN9170 (IccB).
69	4.306067983	159195	fgenesh1_pg.01_#_1584	Poorly characterized	Unknown function	Homolog of M. circinelloides 1006PhL: HMPREF1544_08179 (EPB85050).
70	4.30559396	186155	estExt_fgenesh1_pm.C_010179	Metabolism	Carbohydrate transport and metabolism	Has domain(s) with predicted glycoside hydrolase/deacetylase activity and role in carbohydrate metabolic process. Homolog of M. lusitanicus CBS 277.49: estExt_Genemark1.C_070005 (ProtID: 185052, predicted polysaccharide deacetylase), gw1.01.507.1 (ProtID: 119441, predicted polysaccharide deacetylase), Mucci1.gw1.7.159.1 (ProtID: 12145, chitin deacetylase); M. circinelloides 1006PhL: HMPREF1544_10…
71	4.296278032	184762	estExt_Genemark1.C_060121	Poorly characterized	Unknown function	Homolog of M. circinelloides 1006PhL: HMPREF1544_07152 (EPB86076), HMPREF1544_07151 (EPB86075).
72	4.292438794	24330	Mucci1.gw1.1.2418.1	Poorly characterized	Unknown function	Has adomain of unknown function DUF202. Homolog of S. cerevisiae S288C: PCL5 (YHR071W, Cyclin; interacts with and phosphorylated by Pho85p cyclin-dependent kinase (Cdk)); S. pombe 972h-: pas1 (SPAC19E9.03, cyclin) and clg1 (SPBC1D7.03, cyclin-like protein involved in autophagy); A. nidulans FGSC A4: AN4984, putative cyclin-dependent protein kinase); etc.
73	4.276062647	155566	fgenesh1_kg.03_#_42_#_415_0_CCIB3823.b1_CCIA_CCIB_EXTA	Metabolism	Carbohydrate transport and metabolism	Has domain(s) with predicted glycoside hydrolase activity and role in carbohydrate metabolic process. Orthologs: NA. Homolog of C. neoformans H99: CNAG_01239T0 (polysaccharide deacetylase, CE4); A. robostus: gw1.267.3.1 (177407, predicted chitinase, CBM18, CE4); etc.
74	4.219785385	119794	gw1.07.304.1	Cellular processes and signaling	Cytoskeleton	Kinesin-like protein. Homolog of S. pombe 972h-: klp6 (PBC1685.15c), klp5 (SPBC2F12.13), kinesin-8 family plus-end directed microtubule motor; C. neoformans H99: CNAG_03453T0 (3095, Kinesin-like protein); etc.
75	4.205515898	113865	Genemark1.9628_g	Poorly characterized	Unknown function	Has a pleckstrin homology domain. Homolog of M. circinelloides 1006PhL: HMPREF1544_00538 (EPB92525), HMPREF1544_08271 (EPB84993).
76	4.1986027	155532	fgenesh1_kg.03_#_8_#_322_1_CCIA_CCIB_EXTA	Poorly characterized	Unknown function	Homolog of M. lusitanicus CBS 277.49: Genemark1.7297_g (ProtID: 111534), fgenesh1_kg.02_#_259_#_1099_1_CCIA_CCIB_EXTA (ProtID: 155386), Mucci1.fgeneshMC_pg.6_#_133 (ProtID: 83191, Low-density lipoprotein receptors containing Ca2+-binding EGF-like domains), fgenesh1_kg.05_#_167_#_2137_1_CCIA_CCIB_EXTA (ProtID: 156497).
77	4.184877962	155646	fgenesh1_kg.03_#_122_#_344_1_CCIA_CCIB_EXTA	Poorly characterized	Unknown function	Homolog of C. neoformans H99: CNAG_05312T0 (ProtID: 4787, beta-1,6-N-acetylglucosaminyltransferase); CNAG_00776T0 (ProtID: 683, beta-1,6-N-acetylglucosaminyltransferase); CNAG_06000T0 (ProtID: 5416), CNAG_07760T0 (ProtID: 6781). Homolog of M. lusitanicus CBS 277.49: fgenesh1_kg.07_#_190_#_1876_1_CCIA_CCIB_EXTA (ProtID: 157037, beta-1,6-N-acetylglucosaminyltransferase), Mucci1.gw1.6.1242.1 (ProtID…
78	4.140370624	154886	fgenesh1_kg.01_#_233_#_456_1_CCIA_CCIB_EXTA	Poorly characterized	General function prediction only	Predicted phenol hydroxylase. Homologs have domain(s) with predicted FAD binding, oxidoreductase activity and role in metabolic process (A. fumigatus Af293: Afu2g01580; A. nidulans FGSC A4: AN7418). Homolog of S. apiospermum IHEM 14462: SAPIO_CDS8718 (ProtID: KEZ40260) phenol 2-monooxygenase.
79	4.110171215	155149	fgenesh1_kg.02_#_22_#_53_1_CCIA_CCIB_EXTA	Metabolism	Secondary metabolites biosynthesis, transport and catabolism	Alcohol dehydrogenase, class V. Homolog of M. lusitanicus CBS 277.49: fgenesh1_pg.02_#_1001 (ProtID: 160397), fgenesh1_kg.10_#_71_#_269_1_CCIA_CCIB_EXTA (ProtID: 157439) and Mucci1.estExt_fgeneshMC_pg.C_21212 (ProtID: 90838) alcohol dehydrogenases, although their transcripts were downregulated in anaerobic conditions. Homolog of S. pombe 972h-: fmd2 (SPBC1198.01, glutathione-dependent formaldehyd…
80	4.066925267	163526	fgenesh1_pg.04_#_1201	Poorly characterized	Unknown function	Has a PX (phox) domain. Homolog of M. circinelloides 1006PhL: HMPREF1544_01829 (EPB91312).
81	4.045889592	73807	Mucci1.fgeneshMC_pm.4_#_485	Metabolism	Lipid transport and metabolism	Sphingolipid fatty acid hydroxylase. Homolog of S. cerevisiae S288C: scs7 (YMR272C, Sphingolipid alpha-hydroxylase); S. pombe 972h-: scs7 (SPAC19G12.08, ER sphingosine hydroxylase); A. fumigatus Af293: Afu1g15820 (Putative fatty acid hydroxylase with a possible role in the hydroxylation of a very long-chain fatty acid; sphingolipid biosynthesis). Homolog of M. lusitanicus CBS 277.49: fgenesh1_kg.…
82	4.041457215	155630	fgenesh1_kg.03_#_106_#_333_1_CCIA_CCIB_EXTA	Cellular processes and signaling	Cell wall/membrane/envelope biogenesis	Predicted chitin deacetylase. Cazy Family: CE4. Orthologs: Chitin deacetylase of M. circinelloides 1006PhL: 1251. Predicted glucanosyltransferase of S. apiospermum IHEM 14462: 4056.
83	4.018603011	157561	fgenesh1_kg.13_#_1_#_1414_1_CCIA_CCIB_EXTA	Poorly characterized	General function prediction only	Predicted hydrolase (HAD superfamily). Homolog of C. neoformans H99: CNAG_06173T0 (Predicted hydrolase (HAD superfamily); A. fumigatus Af293: Afu2g01930 (has domain(s) with predicted DNA binding activity); A. nidulans FGSC A4: AN4572 (putative haloacid dehalogenase-like hydrolase); etc.
84	4.017268582	188821	estExt_fgenesh1_pg.C_021386	Information storage and processing	Transcription	Helix loop helix transcription factor. Homolog of S. cerevisiae S288C: RTG1 (YOL067C, Transcription factor (bHLH) involved in interorganelle communication; contributes to communication between mitochondria, peroxisomes, and nucleus; target of Hog1p; activated in stochastic pulses of nuclear localization); C. albicans SC5314: CAALFM_C110990CAT0 (ProtID: 60068, Helix loop helix transcription factor…
85	3.975864425	109505	Genemark1.5268_g	Poorly characterized	Unknown function	Homolog of M. lusitanicus CBS 277.49: Genemark1.5267_g (ProtID: 109504), Genemark1.7230_g (ProtID: 111467), Mucci1.fgeneshMC_pg.10_#_61 (ProtID: 85743), fgenesh1_kg.02_#_297_#_0_0_CCIA8038.b1_CCIA_CCIB_EXTA (ProtID: 155424); M. circinelloides 1006PhL: HMPREF1544_02846 (EPB90321) and HMPREF1544_09777 (EPB83449).
86	3.946993708	167074	fgenesh1_pg.08_#_644	Poorly characterized	Unknown function	Homlog of M. lusitanicus CBS 277.49: fgenesh1_kg.08_#_176_#_256_1_CCIA_CCIB_EXTA (ProtID: 157285); M. circinelloides 1006PhL: HMPREF1544_02528 (EPB90618).
87	3.935072795	157571	fgenesh1_kg.13_#_11_#_1896_1_CCIA_CCIB_EXTA	Cellular processes and signaling	Signal transduction mechanisms	Diadenosine and diphosphoinositol polyphosphate phosphohydrolase. Homolog of S. pombe 972h-: aps1 (SPAC13G6.14, diadenosine 5',5'''-p1,p6-hexaphosphate hydrolase); S. cerevisiae S288C: DDP1 (YOR163W, Polyphosphate phosphatase; hydrolyzes diphosphorylated inositol polyphosphates and diadenosine polyphosphates; possesses mRNA decapping activity; nudix hydrolase family member; protein abundance incr…
88	3.892859483	152804	fgenesh1_pm.04_#_73	Poorly characterized	General function prediction only	Predicted MFS transporter. Homolog of S. pombe 972h-: SPBC530.15c (predicted spermidine family transmembrane transporter); C. neoformans H99: CNAG_03215T0 (Major FacilitatorSuperfamily transporter); A. fumigatus Af293: Afu1g01930 and A. nidulans FGSC A4: AN8610 have domain(s) with predicted role in transmembrane transport and integral component of membrane localization; etc.
89	3.887319195	156203	fgenesh1_kg.04_#_245_#_1668_1_CCIA_CCIB_EXTA	Poorly characterized	Unknown function	Uncharacterized conserved coiled-coil protein. Homolog of M. circinelloides 1006PhL: HMPREF1544_06405 (EPB86789).
90	3.858860653	155592	fgenesh1_kg.03_#_68_#_1335_1_CCIA_CCIB_EXTA	Metabolism	Energy production and conversion	NADH:flavin oxidoreductase/12-oxophytodienoate reductase. Homolog of C. neoformans H99: CNAG_02758T0 (NADH:flavin oxidoreductase/12-oxophytodienoate reductase); A. fumigatus Af293: Afu5g01450 (putative NADH-dependent flavin oxidoreductase); etc.
91	3.855345886	107736	Genemark1.3499_g	Information storage and processing	Transcription	DNA polymerase epsilon, subunit D. Homolog of M. lusitanicus CBS 277.49: Mucci1.fgeneshMC_pg.4_#_328 (ProtID: 81059).
92	3.849725199	39830	Mucci1.e_gw1.5.537.1	Metabolism	Amino acid transport and metabolism	Acetolactate synthase, small subunit. Homolog of S. pombe 972h-: ilv6 (SPBC14C8.04, acetolactate synthase regulatory unit); C. neoformans H99: CNAG_06421T0 (5790, acetolactate synthase), etc.
93	3.846463796	159843	fgenesh1_pg.02_#_447	Information storage and processing	Transcription	CCHC-type Zinc finger transcription factor. Has a predicted CCHC-type Zinc finger and a retrotransposon gag domain. Homolog of M. lusitanicus CBS 277.49: Genemark1.8839_g (ProtID: 113076, CCHC-type Zinc finger transcription factor, has a Zinc knuckle and a retrotransposon gag domain), Mucci1.fgeneshMC_pg.4_#_1168 (ProtID: 81899, FOG: Transposon-encoded proteins with TYA, reverse transcriptase, in…
94	3.839321887	81713	Mucci1.fgeneshMC_pg.4_#_982	Poorly characterized	General function prediction only	Arylacetamide deacetylase. CAZy Family: CE10. Orthologs: Esterase/lipase, implicated in cellular detoxification of S. pombe 972h-: SPAC1039.03. Putative lipase of A. nidulans FGSC A4: Aspnid1_1710|AN8242. Alpha/beta hydrolase fold-3 domain-containing protein of N. crassa OR74A: Neucr2_6781_NCU05161T0. Arylacetamide deacetylase of S. apiospermum IHEM 14462: 3483, M. circinelloides 1006PhL: 7971 an…
95	3.835951462	165980	fgenesh1_pg.07_#_473	Cellular processes and signaling	Posttranslational modification, protein turnover, chaperones	Thioredoxin reductase. Homolog of S. cerevisiae S288C: TRR1 (YDR353W, Cytoplasmic thioredoxin reductase; key regulatory enzyme that determines the redox state of the thioredoxin system, which acts as a disulfide reductase system and protects cells against both oxidative and reductive stress; protein abundance increases in response to DNA replication stress) and TRR2 (Mitochondrial thioredoxin red…
96	3.824219319	151596	fgenesh1_pm.01_#_365	Metabolism	Carbohydrate transport and metabolism	Predicted MFS sugar transporter. Homolog of S. pombe 972h-: ght6 (SPCC1235.13, plasma membrane glucose/fructose:proton symporter); S. cerevisiae S288C: GAL2 (YLR081W, Galactose permease; required for utilization of galactose; also able to transport glucose); A. robostus S4: fgenesh2_kg.17_#_45_#_Locus6057v1rpkm3.87 (ProtID: 324845), estExt_Genewise1Plus.C_1250016 (ProtID: 232931) predicted MFS tr…
97	3.803626945	145859	e_gw1.06.191.1	Metabolism	Carbohydrate transport and metabolism	Predicted MFS sugar transporter. Homolog of S. pombe 972h-: ght6 (SPCC1235.13, plasma membrane glucose/fructose:proton symporter); S. cerevisiae S288C: GAL2 (YLR081W, Galactose permease; required for utilization of galactose; also able to transport glucose); A. robostus S4: fgenesh2_kg.17_#_45_#_Locus6057v1rpkm3.87 (ProtID: 324845), estExt_Genewise1Plus.C_1250016 (ProtID: 232931) predicted MFS tr…
98	3.792499439	188136	estExt_fgenesh1_pg.C_011221	Poorly characterized	General function prediction only	Tetratricopeptide (TPR) repeat-containing protein. Homolog of S. pombe 972h-: pex5 (SPBC725.07, predicted peroxisomal targeting signal receptor); S. cerevisiae S288C: PEX9 (YMR018W, Peroxisomal membrane signal receptor for peroxisomal matrix proteins; oleate-inducible condition-specific import receptor for a subset of PTS1-containing matrix proteins; localizes to both the cytosol and the peroxiso…
99	3.788125482	75718	Mucci1.fgeneshMC_pm.12_#_58	Metabolism	Coenzyme transport and metabolism	Coproporphyrinogen III oxidase CPO/HEM13. Homolog of S. pombe 972h-: hem13 (SPAC222.11, coproporphyrinogen III oxidase); S. cerevisiae S288C: HEM13 (YDR044W, Coproporphyrinogen III oxidase; oxygen-requiring enzyme that catalyzes sixth step in heme biosynthetic pathway); A. fumigatus AF293: hem13 (Afu1g07480, Coproporphyrinogen III oxidase with a predicted role in heme biosynthesis; protein levels…
100	3.78529871	152822	fgenesh1_pm.04_#_91	Poorly characterized	General function prediction only	Predicted MFS transporter. Homolog of S. pombe 972h-: SPBC530.15c (predicted spermidine family transmembrane transporter); C. neoformans H99: CNAG_03215T0 (Major FacilitatorSuperfamily transporter); A. fumigatus Af293: Afu1g01930 and A. nidulans FGSC A4: AN8610 have domain(s) with predicted role in transmembrane transport and integral component of membrane localization; etc.
101	3.776406939	72216	Mucci1.fgeneshMC_pm.2_#_170	Poorly characterized	Unknown function	Predicted ORMDL membrane protein. Homolog of S. pombe 972h-: orm1 (SPBC119.09c, predicted ORMDL family protein); S. cerevisiae S288C: orm1 (YGR038W) and orm2 (YLR350W ), proteins that mediate sphingolipid homeostasis; evolutionarily conserved, required for resistance to agents that induce unfolded protein response; Orm1p and Orm2p together control membrane biogenesis by coordinating lipid homeost…
102	3.775381876	131214	gw1.03.2141.1	Metabolism	Coenzyme transport and metabolism	Predicted cobalamin synthesis protein. Homolog of S. pombe 972h-: SPBC15D4.05 (predicted conserved CobW/HypB/UreG nucleotide binding domain protein); S. cerevisiae S288C: YNR029C (Putative protein of unknown function; deletion confers reduced fitness in saline); C. neoformans H99: CNAG_04899T0 (ProtID: 4420, predicted cobalamin synthesis protein).
103	3.774137983	108387	Genemark1.4150_g	Poorly characterized	Unknown function	Homolog of M. circinelloides 1006PhL: HMPREF1544_09655 (EPB83612).
104	3.772323794	156777	fgenesh1_kg.06_#_170_#_0_0_CCIA9945.b1_CCIA_CCIB_EXTA	Poorly characterized	General function prediction only	Predicted WD40 repeat-containing protein. Homolog of M. lusitanicus CBS 277.49: Genemark1.4257_g (ProtID: 108494, Helix-loop-helix DNA-binding domain-containing transcription factor ); M. circinelloides 1006PhL: HMPREF1544_05166 (EPB87988), HMPREF1544_10676 (EPB82592).
105	3.766593287	125667	gw1.01.1486.1	Information storage and processing	Transcription	Heat shock transcription factor. Homolog of S. pombe 972h-: prr1 (SPAC8C9.14, transcription factor); S. cerevisiae S288C: SFL1 ( YOR140W, Transcriptional repressor and activator; involved in repression of flocculation-related genes, and activation of stress responsive genes); etc.
106	3.752711822	142978	e_gw1.04.2011.1	Cellular processes and signaling	Posttranslational modification, protein turnover, chaperones	Molecular chaperone (small heat-shock protein Hsp26/Hsp42). Has numerous Homologs in A. robostus S4 e.g.: fgenesh2_kg.76_#_6_#_Locus923v1rpkm98.32 (326457, molecular chaperone (small heat-shock protein Hsp26/Hsp42)), fgenesh2_kg.97_#_8_#_Locus800v1rpkm120.08 (326890, molecular chaperone (small heat-shock protein Hsp26/Hsp42)).
107	3.75010588	162089	fgenesh1_pg.03_#_1204	Poorly characterized	Unknown function	Homolog of M. circinelloides 1006PhL: HMPREF1544_02199 (EPB90945).
108	3.747550055	163757	fgenesh1_pg.05_#_142	Poorly characterized	Unknown function	Homolog of M. circinelloides 1006PhL: HMPREF1544_07074 (EPB86172).
109	3.740780068	117981	gw1.02.220.1	Poorly characterized	General function prediction only	Predicted MFS transporter. Homolog of e.g. A. fumigatus Af293: mirD (Afu3g03440, utative siderophore transporter; expression upregulated under low iron conditions; SrbA-regulated during hypoxia).
110	3.728972298	124516	gw1.04.927.1	Poorly characterized	General function prediction only	Ankyrin repeat domain-containing protein. Homolog of S. pombe 972h-: nas6 (SPAC6C3.08, proteasome assembly chaperone, gankyrin); S. cerevisiae S288C: NAS6 (YGR232W, evolutionarily conserved 19S regulatory particle assembly-chaperone; proteasome-interacting protein involved in the assembly of the base subcomplex of the 19S proteasomal regulatory particle (RP); Homolog of human oncoprotein gankyrin…
111	3.723406623	154777	fgenesh1_kg.01_#_124_#_2360_1_CCIA_CCIB_EXTA	Poorly characterized	General function prediction only	Predicted Globin/Protoglobin. Homolog of A. fumigatus Af293: Afu1g03610 (protein of unknown function; calcium downregulated); A. nidulans FGSC A4: AN4051 (has domain(s) with predicted heme binding, iron ion binding, oxygen binding activity and role in oxygen transport); etc.
112	3.709511583	178831	estExt_Genewise1Plus.C_041288	Poorly characterized	General function prediction only	SPRY domain-containing proteins. Homolog of S. pombe 972h-: gid1 (SPCC1259.12c, predicted GID complex subunit, Ran GTPase binding protein); S. cerevisiae S288C: VID30 (YGL227W, Central component of GID Complex, involved in FBPase degradation; interacts strongly with Gid8p to serve as a scaffold for other GID Complex subunits; contains SPRY domain and 3 domains that are also found in Gid8p - LisH,…
113	3.67819569	126307	gw1.03.1613.1	Information storage and processing	Transcription	GATA-type Zinc finger transcription factor. Homolog of S. pombe 972h-: gaf1 (SPCC1902.01 , transcription factor ) and fil1 (SPCC1393.08, transcription factor, zf-GATA type), etc.
114	3.670920694	181535	estExt_Genewise1Plus.C_100077	Metabolism	Carbohydrate transport and metabolism	UDP-glucose pyrophosphorylase. Homolog of S. pombe 972h-: ugp1 (SPCC794.10) and fyu1 (SPCC1322.04), UTP-glucose-1-phosphate uridylyltransferase; S. cerevisiae S288C: UGP1 (YKL035W, UDP-glucose pyrophosphorylase (UGPase); catalyses the reversible formation of UDP-Glc from glucose 1-phosphate and UTP, involved in a wide variety of metabolic pathways, expression modulated by Pho85p through Pho4p; in…
115	3.647968579	163883	fgenesh1_pg.05_#_268	Poorly characterized	Unknown function	Homolog of M. circinelloides 1006PhL: HMPREF1544_03978 (EPB89238).
116	3.64735271	182893	estExt_Genemark1.C_020420	Information storage and processing	Transcription	Predicted LITAF (LPS-induced TNF-activating factor). Homolog of M. circinelloides 1006PhL: HMPREF1544_08487 (EPB84765). Homolog of A. robostus: estExt_Genemark1.C_3460014 (ProtID: 296788).
117	3.639388621	165155	fgenesh1_pg.06_#_557	Poorly characterized	Unknown function	Homolog of M. lusitanicus CBS 277.49: Genemark1.3149_g (ProtID: 107386); M. circinelloides 1006PhL: HMPREF1544_01440 (EPB91729), HMPREF1544_05196 (EPB88018).
118	3.610476887	125736	gw1.08.446.1	Metabolism	Energy production and conversion	Predicted NADH-ubiquinone reductase complex 1 MLRQ subunit. Homolog of M. lusitanicus CBS 277.49: gw1.10.260.1 (ProtID: 125937), Genemark1.1030_g (ProtID: 105267) NADH dehydrogenase (ubiquinone) 1 alpha subcomplex subunit 4 NDUFA4; M. circinelloides 1006PhL: HMPREF1544_05560 (EPB87677), HMPREF1544_11479 (EPB81794), HMPREF1544_03259 (EPB89876). Homolog of C. neoformans H99: CNAG_00149T0 (ProtID: 1…
119	3.592792592	104895	Genemark1.658_g	Metabolism	Energy production and conversion	Fumarate reductase, flavoprotein subunit. Ortholog of the soluble fumarate reductase of S. cerevisiae S288C: YEL047C (FRD1). Homolog of C. neoformans H99: CNAG_07862T0 (ProtID: 6883, Fumarate reductase); S. cerevisiae S288C: OSM1 (YJR051W, Fumarate reductase, catalyzes the reduction of fumarate to succinate; required for the reoxidation of intracellular NADH under anaerobic conditions; mutations …
120	3.581438201	155412	fgenesh1_kg.02_#_285_#_152_1_CCIA_CCIB_EXTA	Metabolism	Amino acid transport and metabolism; Coenzyme transport and metabolism	Thiamine pyrophosphate-requiring enzyme, has predicted pyruvate decarboxylyase activity. Homologs have putative pyruvate decarboxylase (e.g. S. cerevisiae S288C: YLR134W, S. pombe 972h-: SPAC1F8.07c, A. fumigatus Af293: Afu5g14810) activity.
121	3.526828212	115268	Genemark1.11031_g	Information storage and processing	Replication, recombination and repair	DNA polymerase delta subunit. Homolog of S. pombe 972h-: cdm1 (SPBC12D12.02c, DNA polymerase delta subunit); C. neoformans H99: CNAG_05643T0 (ProtID: 5098, DNA polymerase delta subunit).
122	3.52080341	115037	Genemark1.10800_g	Poorly characterized	Unknown function	Homolog of C. neoformans H99: CNAG_05312T0 (4787, beta-1,6-N-acetylglucosaminyltransferase), CNAG_00776T0 (683, beta-1,6-N-acetylglucosaminyltransferase), CNAG_06000T0 (5416), CNAG_07760T0 (6781). Homolog of M. circinelloides 1006PhL: HMPREF1544_04738 (EPB88503), HMPREF1544_00571 (EPB92558), HMPREF1544_05916 (EPB87295), HMPREF1544_08758 (EPB84454), HMPREF1544_05367 (EPB87838), HMPREF1544_01520 (E…
123	3.514383843	107711	Genemark1.3474_g	Poorly characterized	Unknown function	Homolog of M. lusitanicus CBS 277.49: fgenesh1_kg.06_#_34_#_1567_1_CCIA_CCIB_EXTA (ProtID: 156641); M. circinelloides 1006 PhL: HMPREF1544_08965 (EPB84245) and HMPREF1544_07147 (EPB86071) functionally uncharacterized proteins.
124	3.510377257	110207	Genemark1.5970_g	Metabolism	Secondary metabolites biosynthesis, transport and catabolism	Flavin-containing monooxygenase. Homolog of A. fumigatus Af293: Afu8g00440 (Baeyer-Villiger monooxygenase (BVMO),hypoxia induced protein, encoded in the fma (fumagillin) secondary metabolite gene cluster); A. nidulans FGSC A4: ausB (AN8379, predicted oxidoreductase, required for austinol and dehydroaustinol biosynthesis); etc.
125	3.493752942	116149	Genemark1.11912_g	Poorly characterized	Unknown function	Predicted LrgA/CidA, CidB/LrgB family member. Homolog of CAALFM_C208660CAT0 (ProtID: 58843, LrgB-like family protein); N. crassa OR74A: NCU08555T0 (ProtID: 5076); A. robostus: fgenesh1_pg.397_#_9 (ProtID: 250055,an LrgB-like protein, has a Delta endotoxin, N-terminal domain), gm1.12496_g (ProtID: 286230); etc.
126	3.488633035	154682	fgenesh1_kg.01_#_29_#_898_1_CCIA_CCIB_EXTA	Metabolism	Carbohydrate transport and metabolism	Glyceraldehyde 3-phosphate dehydrogenase Homolog of S. pombe 972h-: gpd3 (SPBC354.12) and tdh1 (SPBC32F12.11), glyceraldehyde 3-phosphate dehydrogenase); S. cerevisiae S288C: TDH1 (YJL052W), TDH2 (YJR009C), TDH3 (YGR192C), glyceraldehyde-3-phosphate dehydrogenase (GAPDH), involved in glycolysis and gluconeogenesis; tetramer that catalyzes the reaction of glyceraldehyde-3-phosphate to 1,3 bis-phos…
127	3.476347716	109623	Genemark1.5386_g	Poorly characterized	Unknown function	Uncharacterited protein. No Homologs have been found in Aspergillus, Anaeromyces, Candida, Cryptococcus, Saccharomyces, Schizosaccharomyces, Scedosporium and Neurospora proteomes.
128	3.470925717	163810	fgenesh1_pg.05_#_195	Metabolism	Carbohydrate transport and metabolism	Predicted Glyoxal oxidase. CAZy Family: AA5 subf. 1. Orthologs: Glyoxal oxidase (AA5 subf. 18) of C. neoformans H99: CryneH991_1822 and S. apiospermum IHEM 14462: 6355. Uncharacterized protein of M. circinelloides 1006PhL: 1481. Copper radical oxidase (Cuo-2) of N. crassa OR74A: Neucr2_2532_NCU09267T0.
129	3.466385886	165704	fgenesh1_pg.07_#_197	Poorly characterized	General function prediction only	Predicted ADP-ribosylglycohydrolase. Homolog of M. circinelloides 1006 PhL: HMPREF1544_06458 (EPB86760). Homolog of N. crassa OR74A: NCU09284 (predicted ADP-ribosylglycohydrolase); A. robostus S4: CE145146_397 (ProtID: 145147, predicted ADP-ribosylglycohydrolase).
130	3.459716435	105934	Genemark1.1697_g	Metabolism	Carbohydrate transport and metabolism	Predicted MFS sugar transporter. Homolog of S. pombe 972h-: ght6 (SPCC1235.13, plasma membrane glucose/fructose:proton symporter); S. cerevisiae S288C: GAL2 (YLR081W, Galactose permease; required for utilization of galactose; also able to transport glucose); A. robostus S4: fgenesh2_kg.17_#_45_#_Locus6057v1rpkm3.87 (ProtID: 324845), estExt_Genewise1Plus.C_1250016 (ProtID: 232931) predicted MFS tr…
131	3.454697686	142188	e_gw1.04.1583.1	Cellular process and signaling	Posttranslational modification, protein turnover, chaperones	Cytochrome oxidase assembly factor COX15. Homolog of S. pombe 972h-: etp1 (SPAC22E12.10c, mitochondrial [2Fe-2S] cluster assembly ferredoxin Etp1/ cytochrome oxidase cofactor Cox15, fusion protein); S. cerevisiae S288C: COX15 (YER141W, Heme a synthase; required for the hydroxylation of heme O to form heme A, an essential prosthetic group for cytochrome c oxidase; oligomerization is required for f…
132	3.451120418	157092	fgenesh1_kg.07_#_245_#_700_1_CCIA_CCIB_EXTA	Poorly characterized	General function prediction only	WW domain-containing protein. Homolog of S. pombe 972h-: hul5 (SPAC167.07c, predicted HECT-type ubiquitin-protein ligase E3); N. crassa OR74A: NCU04800T0 (E3 ubiquitin-protein ligase); A. robostus S4: estExt_Genewise1.C_5210005 (ProtID: 226619, Ubiquitin protein ligase RSP5/NEDD4); etc.
133	3.443066911	130734	gw1.01.2287.1	Metabolism	Lipid transport and metabolism	Predicted acid sphingomyelinase and PHM5 phosphate metabolism protein. Homolog of S. pombe 972h-: SPBC713.07c (predictedvacuolar polyphosphatase); S. cerevisiae S288C: PPN1 (YDR452W, Dual endo- and exopolyphosphatase with a role in phosphate metabolism; acts as both an endopolyphosphatase cleaving long chains of polyphosphate distributively to generate shorter polymer chains and as an exopolyphos…
134	3.419170128	155896	fgenesh1_kg.03_#_372_#_1310_1_CCIA_CCIB_EXTA	Metabolism	Energy production and conversion	Acetyl-CoA hydrolase. Ortholog of A. nidulans FGSC A4: AN1547 CoA‐transferase (CoaT). Homolog of S. pombe 972h-: SPAC1952.09c (predicted acetyl-CoA hydrolase); S. cerevisiae S288C: ACH1 (YBL015W, Protein with CoA transferase activity; particularly for CoASH transfer from succinyl-CoA to acetate; has minor acetyl-CoA-hydrolase activity; phosphorylated; required for acetate utilization and for dipl…
135	3.417185342	106668	Genemark1.2431_g	Cellular process and signaling	Posttranslational modification, protein turnover, chaperones	Has an F-box, Zinc finger and DUSP (domain present in ubiquitin-specific proteases) domain. Homolog of M. lusitanicus CBS 277.49: fgenesh1_pg.05_#_785 (ProtID: 164400, Ubiquitin C-terminal hydrolase); M. circinelloides 1006PhL: HMPREF1544_10653 (EPB82620), HMPREF1544_11932 (EPB81358).
136	3.41147904	104089	Mucci1.FSI_gw1.8.233.1	Metabolism	Carbohydrate transport and metabolism	Galactokinase. Homolog of S. pombe 972h-: gal1 (SPBPB2B2.13, galactokinase); S. cerevisiae S288C: gal3 (YDR009W, transcriptional regulator; involved in activation of the GAL genes in response to galactose; forms a complex with Gal80p to relieve Gal80p inhibition of Gal4p; binds galactose and ATP but does not have galactokinase activity), gal1 (YBR020W, Galactokinase; phosphorylates alpha-D-galact…
137	3.386756139	153947	fgenesh1_pm.07_#_204	Poorly characterized	General function prediction only	Aldo/keto reductase family proteins. Homolog of S. pombe 972h-: (predicted glucose 1-dehydrogenase (NADP+)); S. cerevisiae S288C: GCY1 (YOR120W, glycerol dehydrogenase; involved in an alternative pathway for glycerol catabolism used under microaerobic conditions; also has mRNA binding activity; member of the aldo-keto reductase (AKR) family; protein abundance increases in response to DNA replicat…
138	3.372486592	120424	gw1.08.207.1	Metabolism	Secondary metabolites biosynthesis, transport and catabolism	Alcohol dehydrogenase, class V. Homolog of S. pombe 972h-: fmd2(SPBC1198.01, glutathione-dependent formaldehyde dehydrogenase); S. cerevisiae S288C: ADH3 (YMR083W, mitochondrial alcohol dehydrogenase isozyme III; involved in the shuttling of mitochondrial NADH to the cytosol under anaerobic conditions and ethanol production); N. crassa OR74A: NCU06652T0 (Alcohol dehydrogenase, class III); etc.
139	3.342151606	183420	estExt_Genemark1.C_030328	Poorly characterized	General function prediction only	Phosphatidylethanolamine binding protein. Homolog of S. cerevisiae S288C: TFS1 (YLR178C, Inhibitor of carboxypeptidase Y (Prc1p), and Ras GAP (Ira2p); phosphatidylethanolamine-binding protein (PEBP) family member and Homolog of hPEBP1/RKIP, a natural metastasis suppressor; targets to vacuolar membranes during stationary phase; acetylated by NatB N-terminal acetyltransferase; protein abundance inc…
140	3.340579024	157122	fgenesh1_kg.08_#_13_#_1803_1_CCIA_CCIB_EXTA	Information storage and processing	Transcription	Has a Homeobox-like domain superfamily domain. Homolog of S. pombe 972h-: Clr6 L associated factor 1 (laf1, (SPAC14C4.12c) and 2 (laf2 (SPCC1682.13), have a predicted role in chromatin organization and transcription; Neurospora crassa OR74A: NCU01862T0 (ProtID: 594, SWIRM domain-containing protein FUN19).
141	3.333971191	121058	gw1.04.530.1	Poorly characterized	General function prediction only	Ankyrin repeat domain-containing protein. Homolog of S. pombe 972h-: nas6 (SPAC6C3.08, proteasome assembly chaperone, gankyrin); S. cerevisiae S288C: NAS6 (YGR232W, evolutionarily conserved 19S regulatory particle assembly-chaperone; proteasome-interacting protein involved in the assembly of the base subcomplex of the 19S proteasomal regulatory particle (RP); Homolog of human oncoprotein gankyrin…
142	3.331321667	166118	fgenesh1_pg.07_#_611	Poorly characterized	Unknown function	Homolog of M. lusitanicus CBS 277.49: C2H2-type Zinc finger transcription factors (Genemark1.1025_g (ProtID: 105262), Genemark1.4652_g (ProtID: 108889), Mucci1.fgeneshMC_pg.1_#_1103 (ProtID: 76997), Genemark1.3136_g (ProtID: 107373), Genemark1.12_g (ProtID: 104249), fgenesh1_pg.09_#_304 (ProtID: 167392, Genemark1.8168_g (ProtID: 112405), Genemark1.6258_g (ProtID: 110495), Mucci1.fgeneshMC_pg.2_#_…
143	3.312612251	155293	fgenesh1_kg.02_#_166_#_3491_0_CCIB8267.b1_CCIA_CCIB_EXTA	Poorly characterized	Unknown function	Has a velvet domain. homolog of e.g. A. fumigatus Af293: velC (Afu4g09770); N. crassa OR74A: NCU05964T (developmental regulator VosA); etc.
144	3.308530095	162091	fgenesh1_pg.03_#_1206	Cellular process and signaling	Nuclear structure	Nucleolar GTPase/ATPase p130. Homolog of M. lusitanicus CBS 277.49: fgenesh1_pg.10_#_141 (ProtID: 167555); M. circinelloides 1006PhL: HMPREF1544_02197 (EPB90943).
145	3.291480802	134811	e_gw1.01.304.1	Metabolism	Carbohydrate transport and metabolism	Predicted MFS sugar transporter. Homolog of S. pombe 972h-: ght6 (SPCC1235.13, plasma membrane glucose/fructose:proton symporter); S. cerevisiae S288C: GAL2 (YLR081W, Galactose permease; required for utilization of galactose; also able to transport glucose); A. robostus S4: fgenesh2_kg.17_#_45_#_Locus6057v1rpkm3.87 (ProtID: 324845), estExt_Genewise1Plus.C_1250016 (ProtID: 232931) predicted MFS tr…
146	3.287773549	161440	fgenesh1_pg.03_#_555	Poorly characterized	Unknown function	Homolog of M. circinelloides 1006PhL: HMPREF1544_05488 (EPB87707).
147	3.286328457	46833	Mucci1.estExt_Genewise1Plus.C_20320	Metabolism	Carbohydrate transport and metabolism	Pyrophosphate-dependent phosphofructo-1-kinase. Homolog of M. lusitanicus CBS 277.49: fgenesh1_pg.02_#_763 (ProtID: 160159, 6-phosphofructokinase). Homolog of e.g. S. cerevisiae S288C: pfk1 (SPBC16H5.02, 6-phosphofructokinase); PFK2 (YMR205C, Beta subunit of heterooctameric phosphofructokinase; involved in glycolysis; indispensable for anaerobic growth; activated by fructose-2,6-bisphosphate and …
148	3.27723702	154790	fgenesh1_kg.01_#_137_#_995_1_CCIA_CCIB_EXTA	Poorly characterized	Unknown function	Has a velvet domain. Homolog of e.g. A. fumigatus Af293: velC (Afu4g09770); N. crassa OR74A: NCU05964T (developmental regulator VosA).
149	3.275923856	107747	Genemark1.3510_g	Metabolism	Carbohydrate transport and metabolism	Predicted beta-1,6-N-acetylglucosaminyltransferase, contains WSC domain. Homolog of M. circinelloides 1006PhL: HMPREF1544_08139 (EPB85087).
150	3.273182687	157062	fgenesh1_kg.07_#_215_#_382_1_CCIA_CCIB_EXTA	Metabolism	Lipid transport and metabolism	Squalene monooxygenase. Homolog of M. lusitanicus CBS 277.49: fgenesh1_kg.08_#_133_#_957_1_CCIA_CCIB_EXTA (ProtID: 157242, Squalene monooxygenase). Homolog of S. pombe 972h-: erg1 (SPBC713.12, predicted squalene monooxygenase); S. cerevisiae S288C: ERG1 (YGR175C, Squalene epoxidase; catalyzes the epoxidation of squalene to 2,3-oxidosqualene; plays an essential role in the ergosterol-biosynthesis …
151	3.265362967	109508	Genemark1.5271_g	Poorly characterized	Unknown function	Homolog of M. lusitanicus CBS 277.49: Mucci1.fgeneshMC_pg.2_#_600 (ProtID: 78308, predicted 50S ribosome-binding GTPase), fgenesh1_pg.04_#_143 (ProtID: 162468, Interferon-inducible GTPase (IIGP)), e_gw1.08.442.1 (ProtID: 148433, a predicted CsbD-like protein), Mucci1.e_gw1.10.376.1 (ProtID: 44356, a predicted CsbD-like protein), e_gw1.06.1567.1 (ProtID: 145734, a predicted CsbD-like protein), e_g…
152	3.25951977	184750	estExt_Genemark1.C_060094	Cellular process and signaling	Posttranslational modification, protein turnover, chaperones	Ubiquitin C-terminal hydrolase. Homolog of M. lusitanicus CBS 277.49: Genemark1.3771_g (ProtID: 108008), fgenesh1_kg.07_#_249_#_1727_1_CCIA_CCIB_EXTA (ProtID: 157096, Ubiquitin C-terminal hydrolase), fgenesh1_pg.04_#_559 (ProtID: 162884, Ubiquitin C-terminal hydrolase), Genemark1.3772_g (ProtID: 108009, Ubiquitin C-terminal hydrolase). Homolog of S. pombe 972h-: uch2 (SPBC409.06, ubiquitin C-term…
153	3.256828229	16644	Mucci1.gw1.2.795.1	Cellular process and signaling	Signal transduction mechanisms	Predicted serine/threonine protein kinase. Homolog of S. pombe 972h-: byr2 (SPBC1D7.05, MAP kinase kinase kinase); S. cerevisiae S288C: BCK1 (YJL095W, MAPKKK acting in the protein kinase C signaling pathway; the kinase C signaling pathway controls cell integrity; upon activation by Pkc1p phosphorylates downstream kinases Mkk1p and Mkk2p; MAPKKK is an acronym for mitogen-activated protein (MAP) ki…
154	3.256044511	75421	Mucci1.fgeneshMC_pm.10_#_44	Metabolism	Inorganic ion transport and metabolism	Predicted low affinity iron permease, Fet4. Homolog of M. lusitanicus CBS 277.49: e_gw1.09.361.1 (ProtID: 149242, Predicted low affinity Fe2+ transporter); M. circinelloides 1006PhL: HMPREF1544_03937 ( EPB89197) and HMPREF1544_00531 (EPB92518) metal ion transporters. Homolog of S. pombe 972h-: fet4 (predicted plasma membrane iron/zinc ion transmembrane transporter); S. cerevisiae S288C: FET4 (YMR…
155	3.252046323	90750	Mucci1.estExt_fgeneshMC_pg.C_20944	Information storage and processing	Transcription	Transcriptional activator FOSB/c-Fos and related bZIP transcription factors. Homolog of S. pombe 972h-: atf1 (SPBC29B5.01, transcription factor, Atf-CREB family); N. crassa OR74A: NCU01345T1 (ProtID: 7775) and NCU01345T0 (ProtID: 7776) , transcriptional activator FOSB/c-Fos and related bZIP transcription factors; etc.
156	3.24695315	104273	Genemark1.36_g	Poorly characterized	Unknown function	Homolog of M. lusitanicus CBS 277.49: Mucci1.fgeneshMC_pg.1_#_1786 (ProtID: 77680), Genemark1.11025_g (ProtID: 115262), Mucci1.fgeneshMC_pg.1_#_1788 (ProtID: 77682), fgenesh1_pg.01_#_28 (ProtID: 157639, Nucleolar GTPase/ATPase p130); M. circinelloides 1006PhL: HMPREF1544_04617 (EPB88624), HMPREF1544_10556 (EPB82710), HMPREF1544_04618 (EPB88625), HMPREF1544_04615 (EPB88622), HMPREF1544_04616 (EPB8…
157	3.242739257	164926	fgenesh1_pg.06_#_328	Poorly characterized	Unknown function	Has an uncharacterised conserved fungal (YCR061W C-terminal) domain. Homolog of M. circinelloides 1006PhL: HMPREF1544_01127 (EPB92063, have a predicted role in Energy production and conversion ).
158	3.241834418	176328	estExt_Genewise1Plus.C_012672	Poorly characterized	General function prediction only	Has a predicted Prolyl 4-hydroxylase activity, oxoglutarate/iron-dependent dioxygenase family member . Homolog of S. pombe 972h-: ofd1 (SPBC6B1.08c, hypoxic oxygen sensor, prolyl-3,4-dihydroxylase); S. cerevisiae S288C: TPA1 (YER049W, Prolyl hydroxylase; catalyzes oxygen-dependent dihydroxylation of Rps23a/b, a 40S ribosomal decoding center subunit; influences translational termination and regula…
159	3.236328677	162470	fgenesh1_pg.04_#_145	Cellular process and signaling	Posttranslational modification, protein turnover, chaperones	Predicted E3 ubiquitin ligase. Homolog of S. pombe 972h-: SPBC15C4.06c (predicted ubiquitin-protein ligase E3 Meu34, human RNF13 family homolog, unknown biological role); A. fumigatus Af293: Afu1g04600 and A. nidulans FGSC A4: AN0441 have domain(s) with predicted zinc ion binding activity); N. crassa OR74A: NCU07387T0 (ProtID: 1623, predicted E3 ubiquitin ligase); etc.
160	3.229809971	162436	fgenesh1_pg.04_#_111	Metabolism	Amino acid transport and metabolism	D-aspartate oxidase. Homolog of S. pombe 972h-: dao1 (SPCC1450.07c , D-amino acid oxidase); C. neoformans H99: CNAG_03562T0 (ProtID: 3190, D-aspartate oxidase); N. crassa OR74A: NCU03131T0 (ProtID: 1174, D-aspartate oxidase); etc.
161	3.22748952	156103	fgenesh1_kg.04_#_145_#_104_1_CCIA_CCIB_EXTA	Cellular process and signaling	Cell wall/membrane/envelope biogenesis	Predicted Kre9/Knh1 family member. Homolog of M. lusitanicus CBS 277.49: Genemark1.9067_g (ProtID: 113304); M. circinelloides 1006PhL: HMPREF1544_07355 (EPB85856) and HMPREF1544_09222 (EPB84023).
162	3.211475769	148294	e_gw1.08.268.1	Metabolism	Carbohydrate transport and metabolism	Glycosyl transferase, family 8 - glycogenin. Orthologs: Glycogenin of S. cerevisiae S288C: GLG2, N. crassa OR74A: Neucr2_7936_NCU06698T1 (Gnn-1), C. neoformans H99: CryneH991_4768, M. circinelloides 1006PhL: 11764, S. apiospermum IHEM 14462: 4114 and A. robustus S4: Anasp1_277171. GT89 protein of C. albicans SC5314: Canalb1_57904. A. nidulans FGSC A4: Aspnid1_2025|AN4082 (Ortholog(s) have glycoge…
163	3.192312655	85566	Mucci1.fgeneshMC_pg.9_#_373	Poorly characterized	Unknown function	Homolog of M. circinelloides 1006PhL: HMPREF1544_04744 (EPB88393).
164	3.187524386	75024	Mucci1.fgeneshMC_pm.8_#_82	Poorly characterized	Unknown function	Predicted alternative oxidase. Homolog of C. neoformans H99: CNAG_00162T0 (ProtID: 153, alternative oxidase); A. fumigatus Af293: aox (Afu2g05060, alternative oxidase, mediates the cyanide-insensitive respiratory pathway; transcriptionally induced in response to oxidative stress; calcium downregulated; induced by exposure to artemisinin); A. nidulans FGSC A4: AN2099 (putative alternative oxidase)…
165	3.183640917	81719	Mucci1.fgeneshMC_pg.4_#_988	Poorly characterized	Unknown function	Uncharacterized protein. Homolog of M. lusitanicus CBS 277.49: fgenesh1_kg.03_#_338_#_1686_1_CCIA_CCIB_EXTA (ProtID: 155862), Mucci1.fgeneshMC_pg.8_#_528 (ProtID: 85129); M. circinelloides 1006PhL: HMPREF1544_05577 (EPB87595), HMPREF1544_08102 (EPB85130), HMPREF1544_02763 (EPB90397), HMPREF1544_09365 (EPB83853).
166	3.180632302	124424	gw1.04.914.1	Poorly characterized	General function prediction only	Ankyrin repeat domain-containing protein. No Homologs have been found in the investigated Aspergillus, Anaeromyces, Candida, Cryptococcus, Saccharomyces, Schizosaccharomyces, Scedosporium and Neurospora proteomes.
167	3.155247712	108484	Genemark1.4247_g	Metabolism	Energy production and conversion	Mitochondrial tricarboxylate/dicarboxylate carrier protein. Homolog of S. pombe 972h-: yhm2 (SPBC83.13, predicted mitochondrial tricarboxylic acid carrier); S. cerevisiae S288C: YHM2 (YMR241W, Citrate and oxoglutarate carrier protein; exports citrate from and imports oxoglutarate into the mitochondrion, causing net export of NADPH reducing equivalents; also associates with mt nucleoids and has a …
168	3.149024404	78308	Mucci1.fgeneshMC_pg.2_#_600	Poorly characterized	General function prediction only	Predicted 50S ribosome-binding GTPase. Homolog of M. lusitanicus CBS 277.49: Genemark1.5271_g (ProtID: 109508), fgenesh1_pg.04_#_143 (ProtID: 162468, Interferon-inducible GTPase (IIGP)), e_gw1.08.442.1 (ProtID: 148433, a predicted CsbD-like protein), Mucci1.e_gw1.10.376.1 (ProtID: 44356), e_gw1.06.1567.1 (ProtID: 145734) and e_gw1.02.1197.1 (ProtID: 137746), predicted CsbD-like proteins. Homolog …
169	3.147624341	106920	Genemark1.2683_g	Poorly characterized	Unknown function	Uncharacterized protein. Homolog of M. lusitanicus CBS 277.49: Genemark1.2359_g (ProtID: 106596), Genemark1.2684_g (ProtID: 106921), Mucci1.fgeneshMC_pg.7_#_27 (ProtID: 83961), etc.; M. circinelloides 1006PhL: HMPREF1544_00171 (EPB93097), HMPREF1544_03234 (EPB89985), HMPREF1544_11558 (EPB81705), etc.
170	3.145819418	105153	Genemark1.916_g	Poorly characterized	Unknown function	Homolog of M. circinelloides 1006PhL: HMPREF1544_07789 (EPB85418).
171	3.141567227	118420	gw1.04.243.1	Metabolism	Carbohydrate transport and metabolism	Predicted MFS sugar transporter. Homolog of S. pombe 972h-: SPCC2H8.02, SPAC23D3.12, and SPBC1683.01 predicted inorganic phosphate transmembrane transporters; S. cerevisiae S288C: PHO84 (YML123C, high-affinity inorganic phosphate (Pi) transporter; also low-affinity manganese transporter; regulated by Pho4p and Spt7p; mutation confers resistance to arsenate; exit from the ER during maturation requ…
172	3.122983396	133632	gw1.01.2802.1	Poorly characterized	Unknown function	Has a kinase associated domain 1 (KA1) /the C-terminal domain of the SNF1-like protein kinase Ssp2. No Homologs have been found in the investigated Aspergillus, Anaeromyces, Candida, Cryptococcus, Saccharomyces, Schizosaccharomyces, Scedosporium and Neurospora proteomes.
173	3.12161066	145636	e_gw1.06.886.1	Metabolism	Lipid transport and metabolism	Acyl-CoA-binding protein. Homolog of S. pombe 972h-: acb1 (SPBC1539.06, predicted fatty-acyl-CoA binding protein); S. cerevisiae S288C: ACB1 (YGR037C, cyl-CoA-binding protein; transports newly synthesized acyl-CoA esters from fatty acid synthetase (Fas1p-Fas2p) to acyl-CoA-consuming processes; subject to starvation-induced, Grh1p-mediated unconventional secretion; protein abundance increases in r…
174	3.116785163	161062	fgenesh1_pg.03_#_177	Poorly characterized	General function prediction only	Predicted MFS transporter. Homolog of M. lusitanicus CBS 277.49: estExt_fgenesh1_pg.C_011001 (ProtID: 188048, predicted MFS transporter), fgenesh1_kg.07_#_153_#_2789_1_CCIA_CCIB_EXTA (ProtID: 157000, predicted MFS transporter), fgenesh1_kg.05_#_160_#_1571_1_CCIA_CCIB_EXTA (ProtID: 156490, predicted MFS transporter), fgenesh1_kg.07_#_152_#_1492_1_CCIA_CCIB_EXTA (ProtID: 156999); M. circinelloides …
175	3.11550757	188962	estExt_fgenesh1_pg.C_030296	Cellular process and signaling	Posttranslational modification, protein turnover, chaperones	Predicted E3 ubiquitin ligase. Homolog of S. pombe 972h-: SPBC15C4.06c (predicted ubiquitin-protein ligase E3 Meu34, human RNF13 family homolog, unknown biological role); A. fumigatus Af293: Afu1g04600 and A. nidulans FGSC A4: AN0441 have domain(s) with predicted zinc ion binding activity); N. crassa OR74A: NCU07387T0 (ProtID: 1623, predicted E3 ubiquitin ligase); etc.
176	3.110886562	156664	fgenesh1_kg.06_#_57_#_1854_1_CCIA_CCIB_EXTA	Poorly characterized	Unknown function	Homolog of M. circinelloides 1006PhL: HMPREF1544_00394 (EPB92665).
177	3.105315833	47751	Mucci1.estExt_Genewise1Plus.C_30414	Cellular process and signaling	Signal transduction mechanisms	Predicted protein kinase A catalytic subunit
178	3.104321567	41728	Mucci1.e_gw1.6.1271.1	Metabolism	Lipid transport and metabolism	Acyl-CoA-binding protein. Homolog of S. pombe 972h-: acb1 (SPBC1539.06, predicted fatty-acyl-CoA binding protein); S. cerevisiae S288C: ACB1 (YGR037C, cyl-CoA-binding protein; transports newly synthesized acyl-CoA esters from fatty acid synthetase (Fas1p-Fas2p) to acyl-CoA-consuming processes; subject to starvation-induced, Grh1p-mediated unconventional secretion; protein abundance increases in r…
179	3.094046474	128080	gw1.06.1133.1	Poorly characterized	Unknown function	Has a predicted phospholipid/glycerol acyltransferase domain. Homolog of A. fumigatus Af293: Afu4g11360 (has domain(s) with predicted transferase activity, transferring acyl groups activity and role in metabolic process); A. nidulans FGSC A4: AN5599 (Putative glycerol-3-phosphate acyltransferase with a predicted role in phospholipid metabolism); N. crassa OR74A: NCU05985T0 (ProtID: 9356, Acyltran…
180	3.093216887	83961	Mucci1.fgeneshMC_pg.7_#_27	Poorly characterized	Unknown function	Uncharacterized protein. Homolog of S. pombe 972h-: trs1 (SPBC25H2.0, predicted cytoplasmic threonine-tRNA ligase); S. cerevisiae S288C: THS1 (YIL078W, threonyl-tRNA synthetase; essential cytoplasmic protein); A.fumigatus Af293: Afu4g13700 (Has domain(s) with predicted ATP binding, aminoacyl-tRNA ligase activity, threonine-tRNA ligase activity, role in tRNA aminoacylation, tRNA aminoacylation for…
181	3.090726454	116270	Genemark1.12033_g	Metabolism	Carbohydrate transport and metabolism	Predicted phosphoglycerate mutase (Histidine phosphatase superfamily protein). Homolog of M. circinelloides 1006PhL: HMPREF1544_06672 (EPB86505). Homolog of C. albicans SC5314: CAALFM_C106670WAT0 (ProtID: 59663, Histidine phosphatase superfamily (branch 1) protein).
182	3.089794585	154801	fgenesh1_kg.01_#_148_#_3448_0_CCIB7439.b1_CCIA_CCIB_EXTA	Metabolism	Lipid transport and metabolism	Acyl-CoA:diacylglycerol acyltransferase (DGAT). Homolog of S. pombe 972h-: dga1 (SPCC1235.15, diacylglycerol O-acyltransferase); S. cerevisiae S288C: DGA1 (YOR245C, Diacylglycerol acyltransferase; catalyzes the terminal step of triacylglycerol formation, acylates diacylglycerol using acyl-CoA as an acyl donor; Lro1p and Dga1p can O-acylate ceramides; localized to lipid particles); N. crassa OR74A…
183	3.083271107	125577	gw1.05.826.1	Information storage and processing	Transcription	Predicted C2H2-type (classical) zinc finger transcription factor. Homolog of S. pombe 972h-: prz1 (SPAC4G8.13c , calcineurin responsive transcription factor) and ace2 (SPAC6G10.12c, transcription factor); S. cerevisiae S288C: MET31 (YPL038W, Zinc-finger DNA-binding transcription factor; targets strong transcriptional activator Met4p to promoters of sulfur metabolic genes; involved in transcriptio…
184	3.078665281	153606	fgenesh1_pm.06_#_163	Metabolism	Amino acid transport and metabolism	Putative asparagine synthase (glutamine-hydrolysing) with a predicted role in asparagine metabolism. Homolog of M. lusitanicus CBS 277.49: Mucci1.e_gw1.4.1332.1 (ProtID: 39095), Genemark1.2548_g (ProtID: 106785) and e_gw1.03.1766.1 (ProtID: 140394) predicted asparagine synthases. Homolog of A. fumigatus Af293: Afu1g17050 (Protein of unknown function), Afu3g01470; A. nidulans FGSC A4: AN8754 (puta…
185	3.073730836	32271	Mucci1.e_gw1.1.897.1	Metabolism	Carbohydrate transport and metabolism	Predicted thaumatin-like protein. CAZy family: GH152 (β-1,3-glucanase activity). Ortholog of M. circinelloides 1006PhL: 290 (Predicted thaumatin family protein). Homolog of M. lusitanicus CBS 277.49: Genemark1.6240_g (ProtID: 110477, Predicted phospholipase), e_gw1.07.546.1 (ProtID: 147162, Thaumatin family protein), Mucci1.fgeneshMC_pg.12_#_133 (ProtID: 86506, Thaumatin family protein), Mucci1.g…
186	3.064413234	113746	Genemark1.9509_g	Metabolism	Inorganic ion transport and metabolism	Plasma membrane H+-transporting ATPase. Homolog of S. pombe 972h-: pmr1 (SPBC31E1.02c, calcium transporting plasma membrane P-type ATPase); S. cerevisiae S288C: PMR1 (YGL167C, High affinity Ca2+/Mn2+ P-type ATPase; required for Ca2+ and Mn2+ transport into Golgi; involved in Ca2+ dependent protein sorting, processing); C. neoformans H99: CNAG_05135T0, Ca2+ transporting ATPase); A. fumigatus Af293…
187	3.059180443	77403	Mucci1.fgeneshMC_pg.1_#_1509	Poorly characterized	Unknown function	Homolog of M. circinelloides 1006PhL: HMPREF1544_04581 (EPB88588).
188	3.017782614	155043	fgenesh1_kg.01_#_390_#_2427_1_CCIA_CCIB_EXTA	Poorly characterized	Unknown function	Homolog of M. circinelloides 1006PhL: HMPREF1544_10332 (EPB82938).
189	3.01421079	155983	fgenesh1_kg.04_#_25_#_2062_1_CCIA_CCIB_EXTA	Metabolism	Amino acid transport and metabolism	D-aspartate oxidase. Homolog of S. pombe 972h-: dao1 (SPCC1450.07c , D-amino acid oxidase); C. neoformans H99: CNAG_03562T0 (ProtID: 3190, D-aspartate oxidase). N. crassa OR74A: NCU03131T0 (ProtID: 1174, D-aspartate oxidase); etc.
190	3.013631891	121426	gw1.05.420.1	Poorly characterized	Unknown function	Predicted membrane protein. Has a PQ-loop repeat-containing domain. Homolog of S. pombe stm1 (SPAC17C9.10, predicted vacuolar amino acid transmembrane transporter); S. cerevisiae S288C: YPQ2 (YDR352W, Putative vacuolar membrane transporter for cationic amino acids; likely contributes to amino acid homeostasis by exporting cationic amino acids from the vacuole; member of the PQ-loop family, with s…

## Sheet: DEG - Down
Summary of differentially down-regulated genes
Functional Category/Subcategory			No.	% (compared to the total number of differentially down-regulated genes)
Poorly Characterized			143	40.97
General function prediction only			40	9.46
Unknown function			103	31.52
Metabolism			143	40.97
Energy production and conversion			25	7.16
Amino acid transport and metabolism			26	7.45
Nucleotide transport and metabolism			4	1.15
Carbohydrate transport and metabolism			32	9.17
Lipid transport and metabolism			26	7.45
Inorganic ion transport and metabolism			12	3.44
Secondary metabolites biosynthesis, transport and catabolism			12	3.44
Lipid transport and metabolism; Secondary metabolites biosynthesis, transport and catabolism			2	0.57
Energy production and conversion; Coenzyme transport and metabolism			1	0.29
Energy production and conversion; Amino acid transport and metabolism			1	0.29
Amino acid transport and metabolism; Lipid transport and metabolism			1	0.29
Carbohydrate transport and metabolism; Secondary metabolites biosynthesis, transport and catabolism			1	0.29
Cellular process and signaling			41	11.75
Cell cycle control, cell division, chromosome partitioning			2	0.57
Cell wall/membrane/envelope biogenesis			5	1.43
Posttranslational modification, protein turnover, chaperones			15	4.3
Signal transduction mechanisms			13	3.72
Intracellular trafficking, secretion, and vesicular transport			3	0.86
Extracellular structures			1	0.29
Cell wall/membrane/envelope biogenesis; Extracellular structures			1	0.29
Cell wall/membrane/envelope biogenesis; Signal transduction mechanisms; Posttranslational modification, protein turnover, chaperones			1	0.29
Information storage and processing			22	6.3
RNA processing and modification			1	0.29
Chromatin structure and dynamics			1	0.29
Translation, ribosomal structure and biogenesis			1	0.29
Transcription			18	5.16
Replication, recombination and repair			1	0.29
Total number of DEG down-regulated genes			349
* a gene was considered differentially expressed if the absolute log2 fold-change was greater than or equal to 3.
	List and description of differentially down-regulated genes
N	log2 fold-change	Protein ID	Gene ID	Functional category	Functional subcategory	Description
1	-9.906175403	151498	fgenesh1_pm.01_#_267	Metabolism	Inorganic ion transport and metabolism	Phosphate transporter. Homolog of M. circinelloides CBS 277.49: Mucci1.fgeneshMC_pg.1_#_445 (ProtID: 76339) and Mucci1.fgeneshMC_pm.1_#_195 (ProtID: 71465) phosphate transporters; M. circinelloides 1006PhL: HMPREF1544_01955 (EPB91250), HMPREF1544_07775 (EPB85404) and HMPREF1544_03120 (EPB90008) have predicted role in phosphate transport. Homolog of S. cerevisiae S288C: PHO89 (YBR296C, Plasma memb…
2	-8.900771581	149273	e_gw1.09.24.1	Poorly characterized	General function prediction only	S-adenosyl-L-methionine-dependent methyltransferase. Homolog of M.circinelloides 1006PhL: HMPREF1544_00798 (EPB92229). Homolog of C. albicans SC5314: CAALFM_C111490CAT0 (ProtID: 60116, protein of unknown function (DUF3419) with a methyltransferase domain); C. neoformans H99: 2117 (ProtID: 2117); A. fumigatus Af293: Afu2g10950; A. nidulans FGSC A4: AN5914 (has domain(s) with predicted methyltransf…
3	-8.795783471	155573	fgenesh1_kg.03_#_49_#_2170_1_CCIA_CCIB_EXTA	Poorly characterized	General function prediction only	Isochorismatase-like protein. Homolog of M. lusitanicus CBS 277.49: e_gw1.02.2224.1 (ProtID: 138063), Mucci1.e_gw1.2.1958.1 (ProtID: 35399), e_gw1.02.837.1 (ProtID: 139153), Genemark1.2637_g (ProtID: 106874) and Genemark1.2645_g (ProtID: 106882) isochorismatase-like proteins; M. circinelloides 1006PhL: HMPREF1544_01297 (EPB91789), HMPREF1544_09322 (EPB83932), HMPREF1544_05429(EPB87769), HMPREF154…
4	-8.318569426	133575	gw1.01.2793.1	Metabolism	Carbohydrate transport and metabolism	Predicted glycoside hydrolase/deacetylase. CAZy family: CE4. Homolog of M. lusitanicus CBS 277.49: fgenesh1_kg.03_#_211_#_147_1_CCIA_CCIB_EXTA (ProtID: 155735), fgenesh1_kg.05_#_194_#_0_0_CCIB7764.g1_CCIA_CCIB_EXTA (ProtID: 156524), e_gw1.01.438.1 (ProtID: 136560), gw1.03.2249.1 (ProtID: 131995), fgenesh1_kg.03_#_256_#_1052_1_CCIA_CCIB_EXTA (ProtID: 155780), transcripts were downregulated in anae…
5	-8.068047756	130572	gw1.01.2270.1	Poorly characterized	General function prediction only	Solute carrier family 35 member SLC35F1/F2/F6 (Predicted membrane protein). Homolog of M. lusitanicus CBS 277.49: fgenesh1_kg.10_#_22_#_1501_1_CCIA_CCIB_EXTA (ProtID: 157390), Mucci1.e_gw1.1.677.1 (ProtID: 32738), solute carrier family 35 members; M. circinelloides 1006PhL: HMPREF1544_00350 (EPB92911), HMPREF1544_04294 (EPB88904), HMPREF1544_03808(EPB89439), have a predicted role in sugar transpo…
6	-7.662719717	155606	fgenesh1_kg.03_#_82_#_1062_1_CCIA_CCIB_EXTA	Poorly characterized	General function prediction only	RTA-like protein. Homolog of S. pombe 972h-: tco1 (SPAC17G6.02c, RTA1-like protein); S. cerevisiae S288C: RSB1 (YOR049C, Putative sphingoid long-chain base (LCB) efflux transporter; integral membrane transporter that localizes to the plasma membrane and may transport long chain bases (LCBs) from the cytoplasmic side toward the extracytoplasmic side of the membrane; role in glycerophospholipid tra…
7	-7.607586227	128399	gw1.04.1410.1	Poorly characterized	General function prediction only	Alkaline-phosphatase-like, core domain superfamily protein. Homolog of M. circinelloides 1006PhL: HMPREF1544_05348 ( EPB87819).
8	-7.547177343	107749	Genemark1.3512_g	Poorly characterized	General function prediction only	Histidine acid phosphatase. Homolog of M. lusitanicus CBS 277.49: Mucci1.fgeneshMC_pg.6_#_266 (ProtID: 83324, predicted multiple inositol-polyphosphate phosphatase); M. circinelloides 1006PhL: HMPREF1544_02884 (EPB90358), HMPREF1544_08137 (EPB85085) have predicted role in metabolism. Homolog of A. robostus S4: estExt_fgenesh1_pg.C_3610008 (ProtID: 271945, histidine phosphatase superfamily, clade-…
9	-7.020295	108490	Genemark1.4253_g	Poorly characterized	Unknown function	Homolog of M. circinelloides 1006PhL: HMPREF1544_10670 (EPB82586).
10	-6.939271388	76339	Mucci1.fgeneshMC_pg.1_#_445	Metabolism	Inorganic ion transport and metabolism	Phosphate transporter. Homolog of M. circinelloides CBS 277.49: Mucci1.fgeneshMC_pg.1_#_445 (ProtID: 76339), fgenesh1_pm.01_#_267 (ProtID: 151498), Mucci1.fgeneshMC_pm.1_#_195(ProtID: 71465) phosphate transporters; M. circinelloides 1006PhL: HMPREF1544_01955 (EPB91250), HMPREF1544_07775 (EPB85404) and HMPREF1544_03120 (EPB90008) have predicted role in phosphate transport. Homolog of S. cerevisiae…
11	-6.797232777	109983	Genemark1.5746_g	Poorly characterized	Unknown function	Uncharacterized protein. Homolog of M. lusitanicus CBS 277.49: Genemark1.1219_g (ProtID: 105456), Genemark1.7190_g (ProtID: 111427), Genemark1.10131_g (ProtID: 114368), Genemark1.2767_g (ProtID: 107004). M. circinelloides 1006PhL: HMPREF1544_12355 (EPB80953), HMPREF1544_11340 (EPB81919), HMPREF1544_12409 (EPB80911), HMPREF1544_03453 (EPB89655).
12	-6.72728441	112233	Genemark1.7996_g	Poorly characterized	Unknown function	Predicted YjbJ superfamily protein. Homolog of M. circinelloides 1006PhL: HMPREF1544_02179 ( EPB90925).
13	-6.706364641	156257	fgenesh1_kg.04_#_299_#_0_0_CCIA10627.b1_CCIA_CCIB_EXTA	Poorly characterized	Unknown function	Homolog of M. lusitanicus CBS 277.49: estExt_Genemark1.C_060449 (ProtID: 184866), fgenesh1_kg.07_#_34_#_2725_1_CCIA_CCIB_EXTA (ProtID: 156881), Genemark1.8077_g (ProtID: 112314), Genemark1.8493_g (ProtID: 112730) and e_gw1.04.1126.1 (ProtID: 143483) have an SH3 domain, fgenesh1_kg.04_#_299_#_0_0_CCIA10627.b1_CCIA_CCIB_EXTA (ProtID: 156257); M. circinelloides 1006PhL: HMPREF1544_10292 (EPB82947), …
14	-6.699460572	105456	Genemark1.1219_g	Poorly characterized	Unknown function	Homolog of M. lusitanicus CBS 277.49: Genemark1.5746_g (ProtID: 109983), Genemark1.7190_g (ProtID: 111427), Genemark1.10131_g (ProtID: 114368), Genemark1.2767_g (ProtID: 107004); M. circinelloides 1006PhL: HMPREF1544_11340 (EPB81919), HMPREF1544_12409 (EPB80911), HMPREF1544_03453 (EPB89655), HMPREF1544_12355(EPB80953).
15	-6.566744235	83169	Mucci1.fgeneshMC_pg.6_#_111	Information storage and processing	Transcription	p53-like transcription factor. Homolog of M. lusitanicus CBS 277.49: fgenesh1_pg.01_#_1762 (ProtID: 159373, p53-like transcription factor); M. circinelloides 1006PhL: HMPREF1544_09473 (EPB83789) and HMPREF1544_03373 (EPB89851) have predicted transcription factor activity. Homolog of S. pombe 972h-: cbf11 (SPCC736.08, CBF1/Su(H)/LAG-1 family transcription factor); C. neoformans H99: CNAG_07320T0 (…
16	-6.474710036	111427	Genemark1.7190_g	Poorly characterized	Unknown function	Uncharacterized protein. Homolog of M. lusitanicus CBS 277.49: Genemark1.1219_g (ProtID: 105456), Genemark1.5746_g (ProtID: 109983), Genemark1.10131_g (ProtID: 114368), Genemark1.2767_g (ProtID: 107004); M. circinelloides 1006PhL: HMPREF1544_12355 (EPB80953), HMPREF1544_11340 (EPB81919), HMPREF1544_12409 (EPB80911), HMPREF1544_03453 (EPB89655).
17	-6.461837017	171553	estExt_Genewise1.C_040338	Metabolism	Inorganic ion transport and metabolism	Homolog of M. lusitanicus CBS 277.49: fgenesh1_pg.13_#_47 (ProtID: 168225, Ccc1 family protein which includes putative vacuolar ion transporters); M. circinelloides 1006PhL: HMPREF1544_06489 (EPB86703), HMPREF1544_05347 (EPB878189) have a role in homeostasis of metal ions (Na, K, Ca etc.). Homolog of S. cerevisiae S288C: CCC1 (YLR220W, Vacuolar Fe2+/Mn2+ transporter; suppresses respiratory defici…
18	-6.399039766	141605	e_gw1.03.203.1	Metabolism	Inorganic ion transport and metabolism	Alkaline phosphatase. Homolog of M.circinelloides 1006PhL: HMPREF1544_01577 (EPB91655). Homolog of A. fumigatus Af293: Afu3g14030 (putative alkaline phosphatase, phoB-regulated); A. nidulans FGSC A4: AN2493 (putative alkaline phosphatase with a predicted role in folate biosynthesis or gluconic acid and gluconate metabolism); N. crassa OR74A: NCU01376T0 (ProtID: 7810, alkaline phosphatase); S. api…
19	-6.368186443	107756	Genemark1.3519_g	Poorly characterized	Unknown function	Uncharacterized protein. Homolog of M. lusitanicus CBS 277.49: Genemark1.3471_g (ProtID: 107708), Genemark1.3519_g (ProtID: 107756); M. circinelloides 1006PhL: HMPREF1544_08968 (EPB84248), HMPREF1544_08967 (EPB84247), HMPREF1544_08129 (EPB85077).
20	-6.358539064	155920	fgenesh1_kg.03_#_396_#_0_0_EXTA742.b0_CCIA_CCIB_EXTA	Metabolism	Amino acid transport and metabolism	Amino acid transporter. Homolog of M. lusitanicus CBS 277.49: gw1.04.1371.1 (ProtID: 128055, amino acid transporter, transcript is downregulated in anaerobic conditions as well). Homolog of S. pombe 972h-: avt3 (SPAC3H1.09c, vacuolar amino acid transmembrane transporter); S. cerevisiae S288C: AVT3 (YKL146W, Vacuolar transporter; exports large neutral amino acids from the vacuole; member of a fami…
21	-6.334901987	44356	Mucci1.e_gw1.10.376.1	Poorly characterized	Unknown function	YjbJ superfamily protein. Homolog of C. neoformans H99: CNAG_03058T0 (ProtID: 2729, has a CsbD-like domain) and CNAG_00075T0 (ProtID: 71); A. fumigatus Af293: Afu3g14260; N. crassa OR74A: NCU04635T0 (ProtID: 7071); S. apiospermum IHEM 14462: SAPIO_CDS1957 (ProtID: KEZ45606) and SAPIO_CDS1851 (ProtID: KEZ45523).
22	-6.256430751	155735	fgenesh1_kg.03_#_211_#_147_1_CCIA_CCIB_EXTA	Metabolism	Carbohydrate transport and metabolism	Predicted glycoside hydrolase/deacetylase. CAZy family: CE4. Orthologs: Chitin deacetylase of M. circinelloides 1006PhL: 6912, N. crassa OR74A: Neucr2_9885_NCU09582T0 (Ce4-1), S. apiospermum IHEM 14462: 2838, A. nidulans FGSC A4: Aspnid1_8230|AN10309, C. neoformans H99: CryneH991_5666 and A. robustus S4: 208986.
23	-6.249253964	115469	Genemark1.11232_g	Poorly characterized	Unknown function	Homolog of M. circinelloides 1006PhL: HMPREF1544_08304 (EPB84945).
24	-6.200613316	79764	Mucci1.fgeneshMC_pg.3_#_525	Cellular process and signaling	Cell wall/membrane/envelope biogenesis	Fungal-specific SUR7/Rim9-like membrane protein. Homolog of M. lusitanicus CBS 277.49: fgenesh1_kg.03_#_75_#_308_1_CCIA_CCIB_EXTA (ProtID: 155599, has a predicted role in regulation of sequence-specific DNA binding transcription factor activity), fgenesh1_kg.02_#_308_#_2966_1_CCIA_CCIB_EXTA (ProtID: 155435), fgenesh1_pg.03_#_377 (ProtID: 161262, has a predicted structural molecule activity); M. c…
25	-6.184295339	158007	fgenesh1_pg.01_#_396	Poorly characterized	General function prediction only	EF-hand domain containing protein. Homolog of M. circinelloides 1006PhL: HMPREF1544_10004 (EPB83260), has a role in somatic/mitotic recombination (Cell cycle and DNA processing).
26	-6.183672366	181379	estExt_Genewise1Plus.C_090194	Metabolism	Carbohydrate transport and metabolism	Pectin lyase. CAZy family: GH28. Orthologs: Galacturonan 1,4-alpha-galacturonidase (GH28) of M. circinelloides 1006PhL: 3893 and C. neoformans H99: CryneH991_1576; Polygalacturonase (Gh28-1) of N. crassa OR74A: Neucr2_10321_NCU02369T0.
27	-6.175660028	162179	fgenesh1_pg.03_#_1294	Cellular process and signaling	Signal transduction mechanisms	Serine/threonine protein phosphatase 2A, catalytic subunit. Homolog of M. lusitanicus CBS 277.49: fgenesh1_kg.02_#_76_#_0_0_CCIA6588.b1_CCIA_CCIB_EXTA (ProtID: 155203, predicted calcineurin-like phosphoesterase); M. circinelloides 1006PhL: HMPREF1544_03648 (EPB89564), HMPREF1544_01360 (EPB91851). Homolog of S. cerevisiae S288C: PPN2 (YNL217W, Zn2+-dependent endopolyphosphatase; required with PPN1…
28	-6.147876616	156313	fgenesh1_kg.04_#_355_#_1734_1_CCIA_CCIB_EXTA	Metabolism	Carbohydrate transport and metabolism	Permease of the major facilitator superfamily. Homolog of M. circinelloides CBS 277.49: e_gw1.04.1552.1 (ProtID: 142191) and Genemark1.9347_g (ProtID: 113584); their transcripts were also downregulated in anaerobic conditions. Homolog of S. pombe 972h-: SPCC757.13 (predicted dipeptide transmembrane transporter); S. cerevisiae S288C: THI73 (YLR004C, Putative plasma membrane permease; proposed to b…
29	-6.073534755	145827	e_gw1.06.165.1	Metabolism	Lipid transport and metabolism	Acyl-CoA synthetase. Homolog of M. circinelloides CBS 277.49: Mucci1.estExt_fgeneshMC_pg.C_130035 (ProtID: 93498, acyl-CoA synthetase, transcript was downregulated in anaerobic conditions). Homolog of S. pombe 972h-: lys1 (SPAP7G5.04c, aminoadipate-semialdehyde dehydrogenase); S. cerevisiae S288C: LYS2 (YBR115C, Alpha aminoadipate reductase; catalyzes the reduction of alpha-aminoadipate to alpha-…
30	-6.052084895	90838	Mucci1.estExt_fgeneshMC_pg.C_21212	Metabolism	Secondary metabolites biosynthesis, transport and catabolism	Alcohol dehydrogenase. Homolog of M. circinelloides CBS 277.49: fgenesh1_pg.02_#_1001 (ProtID: 160397), fgenesh1_kg.02_#_374_#_681_1_CCIA_CCIB_EXTA (ProtID: 155501) and fgenesh1_kg.10_#_71_#_269_1_CCIA_CCIB_EXTA (ProtID: 157439) alcohol dehydrogenases, their transcripts were downregulated in anaerobic conditions. Homolog of S. pombe 972h-: fmd2 (SPBC1198.01, glutathione-dependent formaldehyde deh…
31	-6.013894879	155468	fgenesh1_kg.02_#_341_#_2874_0_CCIA10452.g1_CCIA_CCIB_EXTA	Poorly characterized	Unknown function	Uncharacterized protein. Homolog of M. lusitanicus CBS 277.49: Mucci1.fgeneshMC_pg.2_#_203 (ProtID: 77911), Genemark1.12105_g (ProtID: 116342), Mucci1.fgeneshMC_pg.11_#_204 (ProtID: 86286), etc.; M. circinelloides 1006PhL: HMPREF1544_00863 (EPB92294), HMPREF1544_09356 (EPB83902), HMPREF1544_00089 (EPB93015), etc.
32	-5.922399351	80590	Mucci1.fgeneshMC_pg.3_#_1351	Poorly characterized	Unknown function	Homolog of M. circinelloides 1006PhL: HMPREF1544_01347 (EPB91839).
33	-5.814029996	179978	estExt_Genewise1Plus.C_060543	Metabolism	Energy production and conversion	Aldehyde dehydrogenase. Homolog of M. lusitanicus CBS 277.49: fgenesh1_kg.08_#_121_#_284_1_CCIA_CCIB_EXTA (ProtID: 157230) and Mucci1.estExt_fgeneshMC_pm.C_30555 (ProtID: 88176, Delta-1-pyrroline-5-carboxylate dehydrogenase), transcripts were downregulated in anaerobic conditions. Homolog of e.g. S. pombe 972h-: atd2 (SPAC922.07c, predicted aldehyde dehydrogenase); S. cerevisiae S288C: ALD4 (YOR3…
34	-5.759916723	111158	Genemark1.6921_g	Poorly characterized	General function prediction only	Has an aspartic peptidase domain. Homolog of M. lusitanicus CBS 277.49: Genemark1.3478_g (ProtID:107715, has a retrotransposon gag domain), fgenesh1_pg.05_#_155 (ProtID: 163770), Genemark1.6920_g (ProtID: 111157), fgenesh1_pg.03_#_951 (ProtID: 161836, has a Chromo (CHRromatin Organisation MOdifier) domain, and predicted role in polysaccharide catabolic process and in chromatin assembly or disasse…
35	-5.751909954	152044	fgenesh1_pm.02_#_247	Metabolism	Inorganic ion transport and metabolism	Ammonia permease. Homolog of M. lusitanicus CBS 277.49: Mucci1.gw1.6.1059.1 (ProtID: 21313, ammonia permease, transcript was downregulated in anaerobic conditions). Homolog of e.g. S. pombe: amt1 (PCPB1C11.01, plasma membrane ammonium transmembrane transporter); A. fumigatus Af293: Afu1g10930 (Putative ammonium transporter; transcript downregulated in response to voriconazole); N. crassa OR74A: N…
36	-5.727857812	155115	fgenesh1_kg.01_#_462_#_1442_1_CCIA_CCIB_EXTA	Metabolism	Secondary metabolites biosynthesis, transport and catabolism	Phosphoesterase. Homolog of M. lusitanicus CBS 277.49: gw1.02.1878.1 (ProtID: 130602, predicted phosphoesterase); M. circinelloides 1006PhL: HMPREF1544_00985 (EPB92160) and HMPREF1544_05428 (EPB87768) have a predicted role in metabolism of vitamins, cofactors, and prosthetic groups. Homolog of A. fumigatus Af293: Afu4g03660 (putative acid phosphatase, phoB-regulated), phoA (Afu1g03570, putative G…
37	-5.701943978	176428	estExt_Genewise1Plus.C_020158	Metabolism	Lipid transport and metabolism	Peroxisomal phytanoyl-CoA hydroxylase. Homolog of M. circinelloides 1006PhL: HMPREF1544_05435 (EPB87775).
38	-5.605565167	83305	Mucci1.fgeneshMC_pg.6_#_247	Metabolism	Secondary metabolites biosynthesis, transport and catabolism	Pleiotropic drug resistance protein (PDR1-15), ABC superfamily. Homolog of S. pombe 972h-: bfr1 (SPCC18B5.01c, plasma membrane brefeldin A efflux transporter) and pdr1 (SPAPB24D3.09c, ABC transmembrane transporter); S. cerevisiae S288C: YOL075C (putative ABC transporter), SNQ2 (YDR011W, plasma membrane ATP-binding cassette (ABC) transporter; multidrug transporter involved in multidrug resistance …
39	-5.581165358	151786	fgenesh1_pm.01_#_555	Cellular process and signaling	Cell wall/membrane/envelope biogenesis	Chitin synthase (CAZy: Glycosyl transferase Family 2). Orthologs: Chitin synthase of M. circinelloides 1006PhL: 9369 and A. robustus S4: 231561. Homolog of S. pombe 972h-: chs1 (SPAC13G6.12c, chitin synthase I) and chs2 (SPBC1709.01, chitin synthase homolog); S. cerevisiae S288C: CHS1 (YNL192W, chitin synthase I; requires activation from zymogenic form in order to catalyze the transfer of N-acety…
40	-5.523036065	156198	fgenesh1_kg.04_#_240_#_497_1_CCIA_CCIB_EXTA	Poorly characterized	General function prediction only	Acetate transporter (GPR1/FUN34/SatP family). Homolog of M. lusitanicus CBS 277.49: fgenesh1_kg.04_#_290_#_84_1_CCIA_CCIB_EXTA (ProtID: 156248, predicted acetate transporter, transcript was downregulated in anaerobic conditions as well). Homolog of S. pombe 972h-: mug86 (SPAC5D6.09c, predicted plasma membrane acetate transmembrane transporter); S. cerevisiae S288C: ATO2 (YNR002C (putative transme…
41	-5.509433723	160397	fgenesh1_pg.02_#_1001	Metabolism	Secondary metabolites biosynthesis, transport and catabolism	Alcohol dehydrogenase, class V. Homolog of M. lusitanicus CBS 277.49: fgenesh1_kg.02_#_374_#_681_1_CCIA_CCIB_EXTA (ProtID: 155501), fgenesh1_kg.10_#_71_#_269_1_CCIA_CCIB_EXTA (ProtID: 157439) and Mucci1.estExt_fgeneshMC_pg.C_21212 (ProtID: 90838) alcohol dehydrogenases, their transcripts were downregulated in anaerobic conditions as well. Homolog of S. pombe 972h-: fmd2 (SPBC1198.01, glutathione-…
42	-5.476697656	166860	fgenesh1_pg.08_#_430	Metabolism	Amino acid transport and metabolism	Urea transporter. Homolog of S. pombe 972h-: SPBC23G7.13c, SPAC869.03c and SPBPB8B6.02c, predicted plasma membrane urea transmembrane transporters; S. cerevisiae S288C: DUR3 (YHL016C, Plasma membrane transporter for both urea and polyamines; expression is highly sensitive to nitrogen catabolite repression and induced by allophanate, the last intermediate of the allantoin degradative pathway); C. …
43	-5.40970131	163383	fgenesh1_pg.04_#_1058	Poorly characterized	Unknown function	Homolog of M. circinelloides 1006PhL: HMPREF1544_07683 (EPB85500).
44	-5.363147531	128055	gw1.04.1371.1	Metabolism	Amino acid transport and metabolism	Amino acid transporter. Homolog of M. lusitanicus CBS 277.49: fgenesh1_kg.03_#_396_#_0_0_EXTA742.b0_CCIA_CCIB_EXTA (ProtID: 155920, amino acid transporter, transcript is downregulated in anaerobic conditions as well). Homolog of S. pombe 972h-: avt3 (SPAC3H1.09c, vacuolar amino acid transmembrane transporter); S. cerevisiae S288C: AVT3 (YKL146W, Vacuolar transporter; exports large neutral amino a…
45	-5.313006284	108653	Genemark1.4416_g	Cellular process and signaling	Cell cycle control, cell division, chromosome partitioning	Predicte DASH complex subunit (Dad3). Homolog of M. circinelloides 1006PhL: HMPREF1544_11165 (EPB82083). A large protein complex, containing around 8-10 subunits in yeast, including Duo1p, Dam1p, Dad1p and Ask1p. The complex forms part of the kinetochore, associates with microtubules when the kinetochore attaches to the spindle, and plays a role in spindle attachment, chromosome segregation and s…
46	-5.312008607	109334	Genemark1.5097_g	Poorly characterized	Unknown function	Homolog of M. circinelloides 1006PhL: HMPREF1544_02301 (ProtID: EPB90883). Homolog of C. neoformans H99: CNAG_00342T0 (ProtID: 3283).
47	-5.274127144	104312	Genemark1.75_g	Poorly characterized	Unknown function	Homolog of M. circinelloides 1006PhL: HMPREF1544_00319 (EPB92880).
48	-5.256026915	107761	Genemark1.3524_g	Poorly characterized	Unknown function	Homolog of M. circinelloides 1006PhL: HMPREF1544_05365 (EPB87836), HMPREF1544_08125 (EPB85073).
49	-5.235565443	151898	fgenesh1_pm.02_#_101	Metabolism	Energy production and conversion	NADPH-dependent oxidoreductase. Homolog of S. pombe 972h-: yak3 (SPAC1F7.12, aldose reductase ARK13 family YakC, implicated in cellular detoxification from family members); S. cerevisiae S288C: YPL088W (putative aryl alcohol dehydrogenase; transcription is activated by paralogous transcription factors Yrm1p and Yrr1p along with genes involved in multidrug resistance); C. albicans SC5314: CAALFM_C…
50	-5.224141938	110868	Genemark1.6631_g	Poorly characterized	Unknown function	Homolog of M. circinelloides CBS 277.49: Mucci1.fgeneshMC_pg.13_#_118 (ProtID: 86743); M. circinelloides 1006PhL: HMPREF1544_01846 (EPB91329), HMPREF1544_04975 (EPB88267).
51	-5.198111244	155237	fgenesh1_kg.02_#_110_#_306_1_CCIA_CCIB_EXTA	Metabolism	Inorganic ion transport and metabolism	Inorganic phosphate transporter. Homolog of S. pombe 972h-: pho84 (SPBC8E4.01c, predicted inorganic phosphate transmembrane transporter); S. cerevisiae S288C: PHO84 (YML123C, High-affinity inorganic phosphate (Pi) transporter; also low-affinity manganese transporter; regulated by Pho4p and Spt7p; mutation confers resistance to arsenate; exit from the ER during maturation requires Pho86p; cells ov…
52	-5.177445128	80057	Mucci1.fgeneshMC_pg.3_#_818	Cellular process and signaling	Posttranslational modification, protein turnover, chaperones	Predicted HSP70/HSC70, HSP70 molecular chaperone superfamily member. Homolog of A. fumigatus Af293: Afu3g03790, Afu1g15200, Afu4g14040, Afu5g06900, Afu7g08575; A. nidulans FGSC A4: AN3519, AN2646, AN0587, AN0866; N. crassa OR74A: NCU03288T0 (ProtID: 1353); A. robostus S4: estExt_Genemark1.C_1280027 (ProtID: 293502, a predicted HSP70/HSC70, HSP70 superfamily member with an SH3 domain); S. apiosper…
53	-5.164022199	189685	estExt_fgenesh1_pg.C_040782	Metabolism	Carbohydrate transport and metabolism	Homolog of M. circinelloides 1006PhL: HMPREF1544_09431 (EPB83798).
54	-5.149035484	144573	e_gw1.05.1344.1	Metabolism	Energy production and conversion	NADH:flavin oxidoreductase/12-oxophytodienoate reductase. Homolog of S. pombe 972h-: SPBC23G7.10c (predicted NADH-dependent flavin oxidoreductase, implicated in cellular detoxification from family members), etc.; S. cerevisiae S288C: OYE2 (YHR179W, Conserved NADPH oxidoreductase containing flavin mononucleotide (FMN); responsible for geraniol reduction into citronellol during fermentation; homolo…
55	-5.091450843	153150	fgenesh1_pm.05_#_17	Metabolism	Carbohydrate transport and metabolism	Predicted MFS sugar transporter. Ortholog of a predicted transmembrane transporter in A. nidulans FGSC A4: AN2466 and a putative MFS glucose transporter in C. albicans SC5314 C1_02110C_ A. Homolog of S. pombe 972h-: ght6 (SPCC1235.13, plasma membrane glucose/fructose:proton symporter); S. cerevisiae S288C: GAL2 (YLR081W, Galactose permease; required for utilization of galactose; also able to tran…
56	-5.063914621	115979	Genemark1.11742_g	Poorly characterized	Unknown function	Uncharacterized protein. No Homologs have been found in the investigated proteomes.
57	-5.047727432	114717	Genemark1.10480_g	Poorly characterized	Unknown function	Galactose oxidase/Kelch repeat-containing protein with a beta-propeller domain. Homologs have not been found in other invesetigated fungal species. Numerous homologs in M. circinelloides. Homolog of e.g. M. lusitanicus CBS 277.49: Genemark1.8768_g (ProtID: 113005, Host cell transcription factor HCFC1), Genemark1.10479_g (ProtID: 114716, redicted glyceraldehyde 3-phosphate dehydrogenase activity, …
58	-5.038233861	111339	Genemark1.7102_g	Poorly characterized	Unknown function	Has a Harbinger transposase-derived nuclease domain. Homolog of M. lusitanicus CBS 277.49: Genemark1.3488_g (ProtID: 107725), Mucci1.fgeneshMC_pg.5_#_501 (ProtID: 82544), Genemark1.7294_g (ProtID: 111531), Mucci1.fgeneshMC_pg.8_#_234 (ProtID: 84835), Mucci1.fgeneshMC_pg.10_#_291 (ProtID: 85973), Genemark1.8873_g (ProtID: 113110), Mucci1.fgeneshMC_pg.2_#_1475 (ProtID: 79183).
59	-5.023352021	113793	Genemark1.9556_g	Poorly characterized	Unknown function	Uncharacterized protein. Homolog of M. circinelloides 1006PhL: HMPREF1544_00594 (EPB92581).
60	-4.994834894	104660	Genemark1.423_g	Poorly characterized	Unknown function	Predicted rare lipoprotein A-like (RlpA-like) protein with double-psi beta-barrel domain. Homolog of C. albicans SC5314: CAALFM_C401010CAT0 (ProtID: 56746, predicted lytic transglycolase); C. neoformans H99: CCNAG_03716T0 (ProtID: 3330); CNAG_05372T0 (ProtID: 4841), CNAG_06205T0 (ProtID: 5593), predicted lytic transglycolases; A. fumigatus Af293: Afu5g10470; A. nidulans FGSC A4: AN2328; N. crassa…
61	-4.95669853	32850	Mucci1.e_gw1.1.90.1	Metabolism	Amino acid transport and metabolism	Urease. Homolog of M. circinelloides CBS 277.49: estExt_Genewise1.C_031469 (ProtID: 171083), Mucci1.e_gw1.1.90.1 (ProtID: 32850) ureases; M. circinelloides 1006PhL: HMPREF1544_02222 (EPB90968), HMPREF1544_08404 (EPB84834) have a role in urea catabolism. Homolog of S. pombe 972h-: ure2 (SPAC1952.11c, nickel-dependent urease); C. neoformans H99: CNAG_05540T0 (ProtID: 4997, urease); A. fumigatus Af2…
62	-4.954982933	85993	Mucci1.fgeneshMC_pg.10_#_311	Poorly characterized	Unknown function	Uncharacterized conserved protein. Homolog of M. circinelloides 1006PhL: HMPREF1544_04439(EPB88799).
63	-4.952099815	149537	e_gw1.09.63.1	Metabolism	Lipid transport and metabolism	Acyl-CoA dehydrogenase. Homolog of A. fumigatus Af293: Afu1g14850 (Putative acyl-coA dehydrogenase with a predicted role in beta oxidation of fatty acids; transcript up-regulated in conidia exposed to neutrophils), etc; A. nidulans FGSC A4: AN3880 (putative acyl-coA dehydrogenase), etc.; N. crassa OR74A: NCU08924T0 (ProtID: 8332, acyl-CoA dehydrogenase), etc.; etc.
64	-4.94922558	155711	fgenesh1_kg.03_#_187_#_871_1_CCIA_CCIB_EXTA	Poorly characterized	Unknown function	Tetratricopeptide repeat (TPR)-containing protein. Homolog of M. circinelloides 1006PhL: HMPREF1544_07299 (EPB85883).
65	-4.94922558	71465	Mucci1.fgeneshMC_pm.1_#_195	Metabolism	Inorganic ion transport and metabolism	Phosphate transporter. Homolog of M. circinelloides CBS 277.49: Mucci1.fgeneshMC_pg.1_#_445 (ProtID: 76339), fgenesh1_pm.01_#_267 (ProtID: 151498), Mucci1.fgeneshMC_pm.1_#_195(ProtID: 71465) phosphate transporters; M. circinelloides 1006PhL: HMPREF1544_01955 (EPB91250), HMPREF1544_07775 (EPB85404) and HMPREF1544_03120 (EPB90008) have predicted role in phosphate transport. Homolog of S. cerevisiae…
66	-4.914792999	39091	Mucci1.e_gw1.4.745.1	Poorly characterized	General function prediction only	Tetraspanin/Peripherin. Homolog of M. circinelloides CBS 277.49: fgenesh1_kg.03_#_148_#_423_1_CCIA_CCIB_EXTA (ProtID: 155672), Genemark1.1412_g (ProtID: 105649) tetraspanin family integral membrane proteins; M. circinelloides 1006PhL: HMPREF1544_08839 (EPB84402), HMPREF1544_06889 (EPB86350), HMPREF1544_04938 (EPB88230); Homolog of C. neoformans H99: CNAG_04642T0 (ProtID: 4178, tetraspanin family …
67	-4.878384886	157353	fgenesh1_kg.09_#_64_#_1909_1_CCIA_CCIB_EXTA	Poorly characterized	Unknown function	Homolog of M. circinelloides 1006PhL: HMPREF1544_03961 (EPB89221).
68	-4.873423586	124855	gw1.10.222.1	Poorly characterized	Unknown function	Predicted rare lipoprotein A-like (RlpA-like) protein with double-psi beta-barrel domain. Homolog of C. albicans SC5314: CAALFM_C401010CAT0 (ProtID: 56746, predicted lytic transglycolase); C. neoformans H99: CCNAG_03716T0 (ProtID: 3330); CNAG_05372T0 (ProtID: 4841), CNAG_06205T0 (ProtID: 5593), predicted lytic transglycolases; A. fumigatus Af293: Afu5g10470; A. nidulans FGSC A4: AN2328; N. crassa…
69	-4.872283294	161683	fgenesh1_pg.03_#_798	Poorly characterized	Unknown function	Homolog of M. circinelloides CBS 277.49: fgenesh1_kg.02_#_276_#_220_1_CCIA_CCIB_EXTA (ProtID: 155403); M. circinelloides 1006PhL: HMPREF1544_00082 (EPB93008), HMPREF1544_11977 (EPB81307).
70	-4.841329227	157263	fgenesh1_kg.08_#_154_#_2558_1_CCIA_CCIB_EXTA	Metabolism	Carbohydrate transport and metabolism	A Carbohydrate-Binding Module Family 13 protein with Ricin-type beta-trefoil lectin domain. Homolog of M. circinelloides CBS 277.49: Genemark1.10464_g (ProtID: 114701), fgenesh1_kg.05_#_98_#_1373_1_CCIA_CCIB_EXTA (ProtID: 156428), fgenesh1_kg.01_#_313_#_2788_1_CCIA_CCIB_EXTA (ProtID: 154966), Carbohydrate-Binding Module Family 13 proteins etc; M. circinelloides 1006PhL: HMPREF1544_10695 (EPB82572…
71	-4.81636952	157584	fgenesh1_kg.13_#_24_#_1169_1_CCIA_CCIB_EXTA	Metabolism	Lipid transport and metabolism	Acyl-CoA dehydrogenase. Homolog of C. neoformans H99: CNAG_00452T0 (ProtID: 386, acyl-CoA dehydrogenase), etc.; A. fumigatus Af293: Afu1g14850 (putative acyl-coA dehydrogenase with a predicted role in beta oxidation of fatty acids; transcript up-regulated in conidia exposed to neutrophils), etc; A. nidulans FGSC A4: AN3880 (putative acyl-coA dehydrogenase); N. crassa OR74A: NCU08924T0 (ProtID: 83…
72	-4.805923417	125745	gw1.04.1069.1	Information storage and processing	Transcription	C2H2-type Zinc finger transcription factor. Homolog of e.g. S. pombe 972h-: prz1 (SPAC4G8.13c, calcineurin responsive transcription factor); S. cerevisiae S288C: CRZ1 (YNL027W, transcription factor, activates transcription of stress response genes; nuclear localization is positively regulated by calcineurin-mediated dephosphorylation; rapidly localizes to the nucleus under blue light stress; can …
73	-4.796908829	141430	e_gw1.03.386.1	Metabolism	Carbohydrate transport and metabolism	Predicted glycosyltransferase. CAZy family: GT49. Ortholog: N-acetyllactosaminide beta-1,3-N-acetylglucosaminyltransferase of M. circinelloides 1006PhL: 2972. Homolog of M. circinelloides CBS 277.49: fgenesh1_pg.01_#_559 (ProtID: 158170), fgenesh1_pg.05_#_700 (ProtID: 164315), Mucci1.fgeneshMC_pg.2_#_849 (ProtID: 78557) glycosyltransferase Family 49 proteins, etc.
74	-4.793843937	85091	Mucci1.fgeneshMC_pg.8_#_490	Cellular process and signaling	Intracellular trafficking, secretion, and vesicular transport	Reticulon. Homolog of M. circinelloides CBS 277.49: estExt_Genemark1.C_070040 (ProtID: 185065, reticulon); M. circinelloides 1006PhL: HMPREF1544_00631 (EPB92618), HMPREF1544_04700 (EPB88465).
75	-4.773628315	167514	fgenesh1_pg.10_#_100	Poorly characterized	Unknown function	Homolog of M. circinelloides 1006PhL: HMPREF1544_09240 (EPB83969).
76	-4.709516945	71272	Mucci1.fgeneshMC_pm.1_#_2	Metabolism	Lipid transport and metabolism	Acyl-CoA oxidase/dehydrogenase. Homolog of S. cerevisiae S288C: POX1 (YGL205W, Fatty-acyl coenzyme A oxidase; involved in the fatty acid beta-oxidation pathway; localized to the peroxisomal matrix); C. neoformans H99: CNAG_07747T0 (ProtID: 6768, acyl-CoA oxidase/dehydrogenase); A. fumigatus Af293: Afu7g06100 (putative acyl-coA dehydrogenase family protein with a predicted role in beta oxidation o…
77	-4.680311029	142350	e_gw1.04.1318.1	Metabolism	Amino acid transport and metabolism	Cobalamin-independent methionine synthase II. Homolog of M. circinelloides 1006PhL: HMPREF1544_06052 (EPB87126), has a predicted role in methionine metabolism. Homolog of S. pombe 972h-: met26 (SPAC9.09, homocysteine methyltransferase); S. cerevisiae S288C: MET6 (YER091C, cobalamin-independent methionine synthase, involved in methionine biosynthesis and regeneration; requires a minimum of two glu…
78	-4.677113719	109168	Genemark1.4931_g	Information storage and processing	Transcription	E2F-like protein. Homolog of M. circinelloides CBS 277.49: transcription factor E2F/dimerisation partner (TDP) (ProtID: 188388); M. circinelloides 1006PhL: HMPREF1544_05632 (EPB87541), HMPREF1544_09979 (EPB83279) transcription factors.
79	-4.646721359	136103	e_gw1.01.2345.1	Metabolism	Energy production and conversion	NADPH-dependent oxidoreductase. Homolog of S. pombe 972h-: yak3 (SPAC1F7.12, aldose reductase ARK13 family YakC, implicated in cellular detoxification from family members); S. cerevisiae S288C: YPL088W (putative aryl alcohol dehydrogenase; transcription is activated by paralogous transcription factors Yrm1p and Yrr1p along with genes involved in multidrug resistance); C. albicans SC5314: CAALFM_C…
80	-4.633788209	156248	fgenesh1_kg.04_#_290_#_84_1_CCIA_CCIB_EXTA	Poorly characterized	General function prediction only	Predicted acetate transporter. Homolog of M. lusitanicus CBS 277.49: fgenesh1_kg.04_#_240_#_497_1_CCIA_CCIB_EXTA (ProtID: 156198, predicted acetate transporter, transcript was downregulated in anaerobic conditions as well). Homolog of S. pombe 972h-: mug86 (SPAC5D6.09c, predicted plasma membrane acetate transmembrane transporter); S. cerevisiae S288C: ATO2 (YNR002C (putative transmembrane protein…
81	-4.572720974	106773	Genemark1.2536_g	Information storage and processing	Transcription	HMG-box transcription factor. Homolog of M. circinelloides CBS 277.49: fgenesh1_pg.03_#_363 (ProtID: 161248, HMG-box transcription factor); M. circinelloides 1006PhL: HMPREF1544_01257 (EPB91963), HMPREF1544_05001 (EPB88169).
82	-4.570890834	114012	Genemark1.9775_g	Poorly characterized	Unknown function	Uncharacterized protein. No Homologs have been found in the investigated genomes.
83	-4.559624097	178122	estExt_Genewise1Plus.C_031921	Metabolism	Amino acid transport and metabolism	Asparagine synthase. Homolog of M. circinelloides CBS 277.49: estExt_Genemark1.C_030652 (ProtID: 183535, asparagine synthase); M. circinelloides 1006PhL: HMPREF1544_02189 (EPB90935) and HMPREF1544_05469 (EPB87688) have a role in amino acid metabolism. Homolog of S. pombe 972h-: asn1 (SPBC119.10, asparagine synthetase); S. cerevisiae S288C: ASN1 (YPR145W) and ASN2 (YGR124W), asparagine synthetases…
84	-4.552901057	155429	fgenesh1_kg.02_#_302_#_1187_1_CCIA_CCIB_EXTA	Metabolism	Carbohydrate transport and metabolism	Purple acid phosphatase. Homolog of M. circinelloides CBS 277.49: Mucci1.fgeneshMC_pm.11_#_49 (ProtID: 75579, purple acid phosphatase); M. circinelloides 1006PhL: HMPREF1544_05662 (EPB87571) and HMPREF1544_08280 (EPB84921).
85	-4.540409548	146080	e_gw1.06.247.1	Metabolism	Lipid transport and metabolism; Secondary metabolites biosynthesis, transport and catabolism	Member of cytochrome P450 CYP4/CYP19/CYP26 subfamilies. Homolog of e.g. C. albicans SC5314: CAALFM_CR00220WAT0 (ProtID: 54381, cytochrome P450 CYP4/CYP19/CYP26 subfamily member); C. neoformans H99: CNAG_04029T0 (ProtID: 3620, Cytochrome P450 monooxygenase); A. fumigatus Af293: Afu4g09980 (putative cytochrome P450 monooxygenase) and CNAG_05842T0 (ProtID: 5288, members of cytochrome P450 CYP4/CYP19…
86	-4.537829349	178077	estExt_Genewise1Plus.C_031816	Metabolism	Inorganic ion transport and metabolism	p-Nitrophenyl phosphatase. Homolog of M. circinelloides CBS 277.49: Genemark1.10295_g (ProtID: 114532, a predicted p-Nitrophenyl phosphatase); M. circinelloides 1006PhL: HMPREF1544_03257 (EPB89874) and HMPREF1544_08107 (EPB85135) have predicted role in phosphate metabolism.
87	-4.518459083	163885	fgenesh1_pg.05_#_270	Metabolism	Carbohydrate transport and metabolism	Glycoside hydrolase family 17 protein. Orthologs: Cell wall protein with similarity to glucanases S. cerevisiae S288C: YGL028C. GH1714 protein of C. neoformans H99: CryneH991_5707 and C. albicans SC5314: Canalb1_56515. Glucan 1,3-beta-glucosidase (GH1714) of M. circinelloides 1006PhL: 3933; Hypothetical protein (gh17-4) of N. crassa OR74A: Neucr2_1056_NCU09326T0. Putative beta-glucosidase of A. n…
88	-4.470334985	156513	fgenesh1_kg.05_#_183_#_1602_1_CCIA_CCIB_EXTA	Metabolism	Lipid transport and metabolism	START domain-containing protein involved in steroidogenesis/phosphatidylcholine transfer. Homolog of M. circinelloides CBS 277.49: estExt_Genemark1.C_040968 (ProtID: 184203) and fgenesh1_kg.01_#_136_#_2570_1_CCIA_CCIB_EXTA (ProtID: 154789) have a (StAR-related lipid-transfer) START domain; M. circinelloides 1006PhL: HMPREF1544_02757 (EPB90391), HMPREF1544_12048 (EPB81244), HMPREF1544_09293 (EPB83…
89	-4.459700668	154933	fgenesh1_kg.01_#_280_#_1556_1_CCIA_CCIB_EXTA	Cellular process and signaling	Signal transduction mechanisms	Serine/threonine protein kinase. Homolog of S. pombe 972h-: byr2 (SPBC1D7.05, MAP kinase kinase kinase); S. cerevisiae S288C: BCK1 (YJL095W, MAPKKK acting in the protein kinase C signaling pathway; the kinase C signaling pathway controls cell integrity; upon activation by Pkc1p phosphorylates downstream kinases Mkk1p and Mkk2p; MAPKKK is an acronym for mitogen-activated protein (MAP) kinase kinas…
90	-4.451476593	155166	fgenesh1_kg.02_#_39_#_1072_1_CCIA_CCIB_EXTA	Metabolism	Amino acid transport and metabolism	4-hydroxyphenylpyruvate dioxygenase. Homolog of M. circinelloides 1006PhL: HMPREF1544_09131 (EPB84143), has a predicted role in amino acid metabolism. Homologs have 4-hydroxyphenylpyruvate dioxygenase activity, e.g.: C. albicans SC5314: CAALFM_C206350CAT0 (ProtID: 58632); A. fumigatus Af293: Afu4g10620 (has domain(s) with predicted 4-hydroxyphenylpyruvate dioxygenase activity and role in aromatic…
91	-4.451458805	142191	e_gw1.04.1552.1	Metabolism	Carbohydrate transport and metabolism	Permease of the major facilitator superfamily. Homolog of M. circinelloides CBS 277.49: Genemark1.9347_g (ProtID: 113584) and fgenesh1_kg.04_#_355_#_1734_1_CCIA_CCIB_EXTA (ProtID: 156313); their transcripts were also downregulated in anaerobic conditions. Homolog of S. pombe 972h-: SPCC757.13 (predicted dipeptide transmembrane transporter); S. cerevisiae S288C: THI73 (YLR004C, Putative plasma mem…
92	-4.448808083	115949	Genemark1.11712_g	Poorly characterized	Unknown function	Homolog of M. lusitanicus CBS 277.49: Genemark1.7104_g (ProtID: 111341), Genemark1.1762_g (ProtID: 105999, predicted transposase), fgenesh1_pg.10_#_208 (ProtID: 167622, predicted transposase), Genemark1.7000_g (ProtID: 111237), Genemark1.3547_g (ProtID: 107784), Genemark1.11130_g (ProtID: 115367). Homolog of C. neoformans H99: CNAG_01042T0 (ProtID: 918), CNAG_07930T0 (ProtID: 6951), CNAG_05542T0 …
93	-4.446871748	106118	Genemark1.1881_g	Poorly characterized	General function prediction only	Predicted hydrolitic enzyme with an alpha/beta hydrolase fold and a serine aminopeptidase domain. Homolog of M. lusitanicus CBS 277.49: Genemark1.8881_g (ProtID: 113118, predicted hydrolase with an alpha/beta hydrolase fold); M. circinelloides 1006PhL: HMPREF1544_10964 (EPB82284).
94	-4.446871748	113118	Genemark1.8881_g	Poorly characterized	General function prediction only	Predicted hydrolitic enzyme with an alpha/beta hydrolase fold and a serine aminopeptidase domain. Homolog of M. lusitanicus CBS 277.49: Genemark1.1881_g (ProtID: 106118, predicted hydrolase with an alpha/beta hydrolase fold); M. circinelloides 1006PhL: HMPREF1544_10964 (EPB82284).
95	-4.4428073	153518	fgenesh1_pm.06_#_75	Metabolism	Amino acid transport and metabolism	Acetolactate synthase, small subunit. Homolog of M. lusitanicus CBS 277.49: Mucci1.e_gw1.5.537.1 (ProtID: 39830, acetolactate synthase); M. circinelloides 1006PhL: HMPREF1544_01100 (EPB92036) and HMPREF1544_07395 (EPB85813) have a predicted role in amino acid metabolism. Homolog of S. pombe 972h-: ilv6 (SPBC14C8.04, predicted acetolactate synthase regulatory unit); S. cerevisiae S288C: ILV6 (YCL0…
96	-4.440553272	113678	Genemark1.9441_g	Metabolism	Energy production and conversion	Malate synthase. Homolog of M. lusitanicus CBS 277.49: estExt_Genemark1.C_020782 (ProtID: 183012, malate synthase). Homolog of S. cerevisiae S288C: DAL7 (YIR031C, Malate synthase; can accept butyryl-CoA as acyl-CoA donor in addition to traditional substrate acetyl-CoA; recycles glyoxylate generated during allantoin degradation; SWAT-GFP and mCherry fusion proteins localize to the cytosol; express…
97	-4.438868716	105068	Genemark1.831_g	Metabolism	Lipid transport and metabolism	Has an SCP2 sterol-binding domain (a putative nonspecific lipid transfer protein). Homolog of M. lusitanicus CBS 277.49: Genemark1.7191_g (ProtID: 111428, belongs to the SCP-2 sterol transfer family); M. circinelloides 1006PhL: HMPREF1544_04198 (EPB88938) and HMPREF1544_11632 (EPB81640).
98	-4.429168998	112090	Genemark1.7853_g	Poorly characterized	Unknown function	Homolog of M. lusitanicus CBS 277.49: estExt_Genemark1.C_040583 (ProtID: 184060, a predicted serine/threonine dehydratase, pyridoxal-phosphate-binding site); M. circinelloides 1006PhL: HMPREF1544_11619 (EPB81653) and HMPREF1544_07844 (EPB85384).
99	-4.417126569	76500	Mucci1.fgeneshMC_pg.1_#_606	Poorly characterized	Unknown function	Predicted rare lipoprotein A-like (RlpA-like) protein with double-psi beta-barrel domain. Homolog of C. albicans SC5314: CAALFM_C401010CAT0 (ProtID: 56746, predicted lytic transglycolase); C. neoformans H99: CCNAG_03716T0 (ProtID: 3330); CNAG_05372T0 (ProtID: 4841), CNAG_06205T0 (ProtID: 5593), predicted lytic transglycolases; A. fumigatus Af293: Afu5g10470; A. nidulans FGSC A4: AN2328; N. crassa…
100	-4.415100462	112593	Genemark1.8356_g	Metabolism	Secondary metabolites biosynthesis, transport and catabolism	Copper amine oxidase. Homolog of S. pombe 972h-: cao1 (SPAC2E1P3.04, copper amine oxidase) and cao2 (SPBC1289.16c, copper amine oxidase-like protein); C. albicans SC5314: CAALFM_C203120WAT0 (ProtID: 58338) and CAALFM_C206700WAT0 (ProtID: 58660) copper amine oxidases; A. fumigatus Af293: Afu5g01470 and Afu7g08470, have domain(s) with predicted copper ion binding, primary amine oxidase activity, qu…
101	-4.407443404	35205	Mucci1.e_gw1.2.1351.1	Metabolism	Lipid transport and metabolism	Acyl-CoA synthetase. Homolog of S. pombe 972h-: acs1 (SPCC191.02c, predicted acetyl-CoA ligase); S. cerevisiae S288C: ACS1 (YAL054C, Acetyl-coA synthetase isoform; along with Acs2p, acetyl-coA synthetase isoform is the nuclear source of acetyl-coA for histone acetylation; expressed during growth on nonfermentable carbon sources and under aerobic conditions); A. fumigatus Af293: Afu2g07780 (Has do…
102	-4.399966688	114544	Genemark1.10307_g	Metabolism	Lipid transport and metabolism	Long-chain acyl-CoA synthetases (AMP-dependent). Homolog of S. pombe 972h-: lcf1 (SPBC18H10.02) and lcf2 (SPBP4H10.11c) long-chain-fatty-acid-CoA ligase; S. cerevisiae S288C: FAA1 (YOR317W, Long chain fatty acyl-CoA synthetase; activates fatty acids with a preference for C12:0-C16:0 chain lengths; role in the competitive import of long-chain fatty acids and sphingoid long-chain bases; accounts fo…
103	-4.384970935	156524	fgenesh1_kg.05_#_194_#_0_0_CCIB7764.g1_CCIA_CCIB_EXTA	Metabolism	Carbohydrate transport and metabolism	Predicted glycoside hydrolase/deacetylase. CAZy family: CE4. Orthologs: NA. Homolog of M. lusitanicus CBS 277.49: gw1.01.2793.1 (ProtID: 133575), fgenesh1_kg.03_#_211_#_147_1_CCIA_CCIB_EXTA (ProtID: 155735), e_gw1.01.438.1 (ProtID: 136560), gw1.03.2249.1 (ProtID: 131995), fgenesh1_kg.03_#_256_#_1052_1_CCIA_CCIB_EXTA (ProtID: 155780), transcripts were downregulated in anaerobic conditions. Homolog…
104	-4.376995386	111980	Genemark1.7743_g	Information storage and processing	Transcription	Transcriptional activator FOSB/c-Fos and related bZIP transcription factors. Homolog of S. pombe 972h-: atf1 (SPBC29B5.01), atf21 (SPBC2F12.09c) and atf31 (SPAC22F3.02), transcription factors; S. cerevisiae S288C: SKO1 (YNL167C, Basic leucine zipper transcription factor of the ATF/CREB family; forms a complex with Tup1p and Cyc8p to both activate and repress transcription; cytosolic and nuclear p…
105	-4.376995386	82472	Mucci1.fgeneshMC_pg.5_#_429	Poorly characterized	Unknown function	Homolog of M. lusitanicus CBS 277.49: Genemark1.11197_g (ProtID: 115434), Genemark1.4241_g (ProtID: 108478, has a predicted aspartic-type endopeptidase activity), Mucci1.fgeneshMC_pg.7_#_472 (ProtID: 84406), etc.; M. circinelloides 1006PhL: HMPREF1544_02646 (EPB90438), HMPREF1544_12385 (EPB80928), HMPREF1544_12324 (EPB80984), HMPREF1544_12389 (EPB80924), etc.
106	-4.376488702	181639	estExt_Genewise1Plus.C_100324	Metabolism	Energy production and conversion	NADPH-dependent oxidoreductase. Homolog of S. pombe 972h-: yak3 (SPAC1F7.12, aldose reductase ARK13 family YakC, implicated in cellular detoxification from family members); S. cerevisiae S288C: YPL088W (putative aryl alcohol dehydrogenase; transcription is activated by paralogous transcription factors Yrm1p and Yrr1p along with genes involved in multidrug resistance); C. albicans SC5314: CAALFM_C…
107	-4.36667467	184200	estExt_Genemark1.C_040961	Poorly characterized	Unknown function	Homolog of M. circinelloides CBS 277.49: Mucci1.fgeneshMC_pg.3_#_1130 (ProtID: 80369, has a DnaJ domain, member of the hsp40 family of molecular chaperones), fgenesh1_pg.05_#_846 (ProtID: 164461) and fgenesh1_pg.01_#_876 (ProtID: 158487); M. circinelloides 1006PhL: HMPREF1544_06015 (EPB87190), HMPREF1544_08962 (EPB84302), HMPREF1544_12128 (EPB81174), HMPREF1544_08613 (EPB84596). Homolog of C. neo…
108	-4.358797167	105783	Genemark1.1546_g	Poorly characterized	Unknown function	Has a putative RRM (RNA-binding) domain. Homolog of S. pombe 972h-: dbp3 (SPBC17D1.06) and rok1 (SPAC22F3.08c) predicted ATP-dependent RNA helicases; S. cerevisiae S288C: DBP2 (YNL112W, ATP-dependent RNA helicase of the DEAD-box protein family; has strong preference for dsRNA; remodels RNA-protein complex (RNP) to facilitate efficient transcription termination ; required for assembly of Yra1p, Na…
109	-4.338533986	77196	Mucci1.fgeneshMC_pg.1_#_1302	Metabolism	Lipid transport and metabolism	Acyl-CoA synthetase. Homolog of A. fumigatus Af293: Afu1g11880 (putative acetoacetyl-CoA synthase); (has domain(s) with predicted acetoacetate-CoA ligase activity, catalytic activity and role in lipid metabolic process, metabolic process) and Afu8g04770; A. nidulans FGSC A4: AN1482 and AN1103 have domain(s) with predicted acetoacetate-CoA ligase activity, catalytic activity and role in lipid meta…
110	-4.336134868	112083	Genemark1.7846_g	Poorly characterized	Unknown function	Homolog of M. circinelloides 1006PhL: HMPREF1544_07850 (EPB85390).
111	-4.335053083	162616	fgenesh1_pg.04_#_291	Poorly characterized	Unknown function	Uncharacterized protein. Homolog of M. lusitanicus CBS 277.49: Mucci1.fgeneshMC_pg.1_#_980 (ProtID: 768749), Genemark1.10323_g (ProtID: 114560), Mucci1.estExt_fgeneshMC_pg.C_11547 (ProtID: 90329), Genemark1.5013_g (ProtID: 109250), etc.; M. circinelloides 1006PhL: HMPREF1544_06848 (EPB86309), HMPREF1544_00198 (EPB93124), HMPREF1544_01966 (EPB91261), etc.
112	-4.329112767	128301	gw1.05.1054.1	Metabolism	Carbohydrate transport and metabolism	Glucose dehydrogenase/choline dehydrogenase/mandelonitrile lyase (GMC oxidoreductase family). CAZy family: Auxiliary Activity Family 3 / Subfamily 2 (AA3_2). Orthologs: Aryl-alcohol dehydrogenase of N. crassa OR74A: Neucr2_8854_NCU09798T0 (Adh-9). Putative glucose oxidase of A. nidulans FGSC A4: Aspnid1_2105|AN4006. GMC oxidoreductase of S. apiospermum IHEM 14462: 904, C. neoformans H99: CryneH99…
113	-4.32600257	106367	Genemark1.2130_g	Poorly characterized	Unknown function	Has a HDIG and a HD domain. Homolog of M. circinelloides 1006PhL: HMPREF1544_05436 (EPB87776).
114	-4.32439557	105056	Genemark1.819_g	Poorly characterized	Unknown function	Homolog of M. circinelloides 1006PhL: HMPREF1544_10889 (EPB82388).
115	-4.310623697	83968	Mucci1.fgeneshMC_pg.7_#_34	Cellular process and signaling	Posttranslational modification, protein turnover, chaperones	Glutathione S-transferase (N-terminal domain). Homolog of M. lusitanicus CBS 277.49: Mucci1.fgeneshMC_pm.2_#_259 (ProtID: 72305) and fgenesh1_kg.08_#_3_#_588_1_CCIA_CCIB_EXTA (ProtID: 157112), have a predicted glutathione S-transferase C-terminal-like domain and a thioredoxin-like fold; M. circinelloides 1006PhL: HMPREF1544_03065 (EPB90089), HMPREF1544_03064 (EPB90088), HMPREF1544_05264 (EPB87973…
116	-4.29343328	135181	e_gw1.01.324.1	Cellular process and signaling	Intracellular trafficking, secretion, and vesicular transport	Multi antimicrobial extrusion (MatE) protein. Homolog of S. pombe 972h-: SPCC4B3.13, SPAC11D3.06, SPAC323.07c (predicted MatE family transmembrane transporters); S. cerevisiae S288C: ERC1 (YHR032W, Member of the multi-drug and toxin extrusion (MATE) family; the MATE family is part of the multidrug/oligosaccharidyl-lipid/polysaccharide (MOP) exporter superfamily; overproduction confers ethionine r…
117	-4.284189996	109696	Genemark1.5459_g	Metabolism	Lipid transport and metabolism	Acetyl-CoA carboxylase. Homolog of S. pombe 972h-: cut6 (SPAC56E4.04c, acetyl-CoA/biotin carboxylase); S. cerevisiae S288C: HFA1 (YMR207C, Mitochondrial acetyl-coenzyme A carboxylase; catalyzes production of malonyl-CoA in mitochondrial fatty acid biosynthesis; relocalizes from mitochondrion to cytoplasm upon DNA replication stress; genetic and comparative analysis suggests that translation begin…
118	-4.281551975	105766	Genemark1.1529_g	Poorly characterized	Unknown function	Homolog of M. circinelloides 1006PhL: HMPREF1544_01960 (EPB91255).
119	-4.262526546	139598	e_gw1.03.1284.1	Poorly characterized	Unknown function	Predicted autophagy-related protein 3. Homolog of M.circinelloides 1006PhL: HMPREF1544_05387 (EPB87858, has a predicted role in fatty acid modification, e.g. myristylation, palmitylation, farnesylation, etc.). Homolog of S. pombe 972h-: atg10 (SPAC227.04, Atg12 conjugating enzyme); A. nidulans FGSC A4: AN10728; N. crassa OR74A: NCU02779T0 (ProtID: 2512); A. robostus S4: estExt_fgenesh1_pg.C_21000…
120	-4.260333474	183210	estExt_Genemark1.C_021385	Information storage and processing	Transcription	Helix loop helix transcription factor. Homolog of M. lusitanicus CBS 277.49: Genemark1.4840_g (ProtID: 109077) and fgenesh1_kg.02_#_137_#_446_1_CCIA_CCIB_EXTA (ProtID: 155264) helix-loop-helix DNA-binding domain-containing transcription factors; M. circinelloides 1006PhL: HMPREF1544_03004 (EPB90170), HMPREF1544_07388 (EPB85806), HMPREF1544_04994 (EPB88162).
121	-4.257740597	82930	Mucci1.fgeneshMC_pg.5_#_887	Metabolism	Lipid transport and metabolism	Short-chain acyl-CoA dehydrogenase. Homolog of A. fumigatus Af293: Afu1g14850 (putative acyl-coA dehydrogenase with a predicted role in beta oxidation of fatty acids; transcript up-regulated in conidia exposed to neutrophils); A. nidulans FGSC A4: scdA (AN0824, Putative mitochondrial acyl-coA dehydrogenase involved in short-chain fatty acid beta-oxidation; required for growth on short-chain fatty…
122	-4.247996687	161951	fgenesh1_pg.03_#_1066	Metabolism	Carbohydrate transport and metabolism	Glycosyl Transferase Family 1 protein. Orthologs: N-acetylglucosaminyltransferase complex (GT4) of M. circinelloides 1006PhL: 7040, C. neoformans H99: CryneH991_5632. Homolog of M. lusitanicus CBS 277.49: e_gw1.04.142.1 (ProtID: 141797, Glycosyl Transferase Family 4 protein); M. circinelloides 1006PhL: HMPREF1544_07114(EPB86126) and HMPREF1544_09073 (EPB84151), have predicted role in cell wall bi…
123	-4.23065352	156841	fgenesh1_kg.06_#_234_#_881_1_CCIA_CCIB_EXTA	Metabolism	Amino acid transport and metabolism	Glutamine synthetase. Homolog of M. lusitanicus CBS 277.49: fgenesh1_kg.01_#_41_#_2761_1_CCIA_CCIB_EXTA (ProtID: 154694, glutamine synthetase); M. circinelloides 1006PhL: HMPREF1544_10340 (EPB82904) and HMPREF1544_08007 (EPB85250) have predicted role in amino acid metabolism. Homolog of S. pombe 972h-: gln1 (SPAC23H4.06, glutamate-ammonia ligase); S. cerevisiae S288C: GLN1 (YPR035W, Glutamine syn…
124	-4.222258193	162873	fgenesh1_pg.04_#_548	Cellular process and signaling	Posttranslational modification, protein turnover, chaperones	Glutathione S-transferase. Homolog of M. lusitanicus CBS 277.49: fgenesh1_kg.03_#_189_#_448_1_CCIA_CCIB_EXTA (ProtID: 155713) and fgenesh1_pg.04_#_717 (ProtID: 163042) glutathione transferases; M. circinelloides 1006PhL: HMPREF1544_07306 (EPB85890) and HMPREF1544_03541 (EPB89609) have a predicted role in glutathione conjugation reaction/ oxidative stress response. Homolog of A. fumigatus Af293: A…
125	-4.215679822	146433	e_gw1.06.1034.1	Metabolism	Amino acid transport and metabolism	Glutamate/leucine/phenylalanine/valine dehydrogenases. Homolog of M. lusitanicus CBS 277.49: e_gw1.05.951.1 (ProtID: 144242, glutamate/Leucine/Phenylalanine/Valine dehydrogenase); M. circinelloides 1006PhL: HMPREF1544_08992 (EPB84272) and HMPREF1544_11064 (EPB82181) have predicted role in amino acid metabolism. Homolog of S. pombe 972h-: gdh2 (SPCC132.04c, NAD-dependent glutamate dehydrogenase); …
126	-4.213860059	16755	Mucci1.gw1.4.865.1	Metabolism	Carbohydrate transport and metabolism	Thaumatin family protein, glycoside Hydrolase Family 152. Orthologs: NA. Homolog of C. neoformans H99: CNAG_01297T0 (ProtID: 1157, has a JmjC domain), CNAG_02497T0 (ProtID: 2247, thaumatin family protein, glycoside Hydrolase Family 152), CNAG_05924T0 (ProtID: 5363, thaumatin family protein, glycoside Hydrolase Family 152); N. crassa OR74A: NCU00572T0 (ProtID: 2161, thaumatin family protein, glyco…
127	-4.20272463	154978	fgenesh1_kg.01_#_325_#_527_1_CCIA_CCIB_EXTA	Cellular process and signaling	Posttranslational modification, protein turnover, chaperones	Cyclophilin type peptidyl-prolyl cis-trans isomerase. Ortholog of the cyclophilins S. pombe 972h-: SPBC28F2.03 (Ppi1), S. cerevisiae S288C: YDR155C (CPR1), and A. nidulans FGSC A4: An8605 (Cyp1). Homolog of S. pombe 972h-: cyp9 (SPCC553.04, predicted WD repeat containing cyclophilin family peptidyl-prolyl cis-trans isomerase); S. cerevisiae S288C: CPR5 (YDR304C, Peptidyl-prolyl cis-trans isomeras…
128	-4.200434891	84022	Mucci1.fgeneshMC_pg.7_#_88	Poorly characterized	General function prediction only	Has a leucine-rich repeat, cysteine-containing subtype domain. Homolog of M. lusitanicus CBS 277.49: fgenesh1_pg.11_#_98 (ProtID: 167795, has a leucine-rich repeat, cysteine-containing subtype); M. circinelloides 1006PhL: HMPREF1544_09527 (EPB83733) and HMPREF1544_08019 (EPB85192) have predicted kinase inhibitor activity, role in regulation of metabolism and protein function and protein fate (fol…
129	-4.187547591	118007	gw1.01.270.1	Metabolism	Amino acid transport and metabolism	Proline dehydrogenase. Homolog of S. pombe 972h-: put1 (SPCC70.03c, predicted proline dehydrogenase); S. cerevisiae S288C: PUT1 (YLR142W, Proline oxidase; nuclear-encoded mitochondrial protein involved in utilization of proline as sole nitrogen source; PUT1 transcription is induced by Put3p in the presence of proline and the absence of a preferred nitrogen source); A. fumigatus Af293: Afu3g02300 …
130	-4.182161031	75944	Mucci1.fgeneshMC_pg.1_#_50	Metabolism	Amino acid transport and metabolism	Glutamate/aspartate and neutral amino acid transporter. Homolog of M. lusitanicus CBS 277.49: fgenesh1_pg.03_#_606 (ProtID: 161491, predicted glutamate/aspartate and neutral amino acid transporter). Homolog of A. nidulans FGSC A4: AN6782 (has domain(s) with predicted sodium:dicarboxylate symporter activity, role in dicarboxylic acid transport and integral component of membrane localization).
131	-4.181845239	108370	Genemark1.4133_g	Poorly characterized	General function prediction only	Protein Zds1, C-terminal. Homolog of M. lusitanicus CBS 277.49: Genemark1.1615_g (ProtID: 105852, protein Zds1, C-terminal); M. circinelloides 1006PhL: HMPREF1544_01908 (EPB91203) and HMPREF1544_09637 (EPB83594).
132	-4.1721268	45445	Mucci1.e_gw1.13.44.1	Metabolism	Lipid transport and metabolism	Acyl-CoA oxidase/dehydrogenase. Homolog of S. cerevisiae S288C: POX1 (YGL205W, Fatty-acyl coenzyme A oxidase; involved in the fatty acid beta-oxidation pathway; localized to the peroxisomal matrix); C. neoformans H99: CNAG_07747T0 (ProtID: 6768, acyl-CoA oxidase/dehydrogenase); A. fumigatus Af293: Afu7g06100 (putative acyl-coA dehydrogenase family protein with a predicted role in beta oxidation o…
133	-4.159745724	93498	Mucci1.estExt_fgeneshMC_pg.C_130035	Metabolism	Lipid transport and metabolism	Acyl-CoA synthetase. Homolog of M. circinelloides CBS 277.49: e_gw1.06.165.1 (ProtID: 145827, acyl-CoA synthetase, transcript was downregulated in anaerobic conditions). Homolog of S. pombe 972h-: lys1 (SPAP7G5.04c, aminoadipate-semialdehyde dehydrogenase); S. cerevisiae S288C: LYS2 (YBR115C, Alpha aminoadipate reductase; catalyzes the reduction of alpha-aminoadipate to alpha-aminoadipate 6-semia…
134	-4.149034572	42629	Mucci1.e_gw1.7.232.1	Metabolism	Lipid transport and metabolism; Secondary metabolites biosynthesis, transport and catabolism	Member of cytochrome P450 CYP4/CYP19/CYP26 subfamilies. Homolog of e.g. C. albicans SC5314: CAALFM_CR00220WAT0 (ProtID: 54381, cytochrome P450 CYP4/CYP19/CYP26 subfamily member); C. neoformans H99: CNAG_04029T0 (ProtID: 3620, Cytochrome P450 monooxygenase); A. fumigatus Af293: Afu4g09980 (putative cytochrome P450 monooxygenase) and CNAG_05842T0 (ProtID: 5288, members of cytochrome P450 CYP4/CYP19…
135	-4.146405182	142662	e_gw1.04.293.1	Metabolism	Lipid transport and metabolism	Predicted acyl-CoA thioesterase. Homolog of M. lusitanicus CBS 277.49: e_gw1.12.55.1 (ProtID: 150869); M. circinelloides 1006PhL: HMPREF1544_01763 (EPB91441) and HMPREF1544_11517 (EPB81767) have predicted role in lipid metabolism. Homolog of C. albicans SC5314: CAALFM_C404160WAT0 (ProtID: 57022, Acyl-CoA thioesterase); C. neoformans H99: CNAG_02969T0 (ProtID: 2646, Acyl-CoA thioesterase); A. fumi…
136	-4.143285022	182849	estExt_Genemark1.C_020298	Poorly characterized	Unknown function	Homolog of M. circinelloides 1006PhL: HMPREF1544_06915 (EPB86273).
137	-4.142366891	84835	Mucci1.fgeneshMC_pg.8_#_234	Poorly characterized	Unknown function	Has a Harbinger transposase-derived nuclease domain. Homolog of M. lusitanicus CBS 277.49: Genemark1.3488_g (ProtID: 107725), Mucci1.fgeneshMC_pg.5_#_501 (ProtID: 82544), Genemark1.7294_g (ProtID: 111531), Genemark1.7102_g (ProtID: 111339), Mucci1.fgeneshMC_pg.10_#_291 (ProtID: 85973), Genemark1.8873_g (ProtID: 113110), Mucci1.fgeneshMC_pg.2_#_1475 (ProtID: 79183).
138	-4.140392856	42682	Mucci1.e_gw1.8.363.1	Metabolism	Carbohydrate transport and metabolism	Glycoside hydrolase family 16 protein. Orthologs: GH1617 protein of M. circinelloides 1006PhL: 4640. Homolog of S. pombe 972h-: SPBC21B10.07 (predicted glycosyl hydrolase family protein); C. neoformans H99: CNAG_05458T0 (ProtID: 4926, glycoside Hydrolase Family 16 member); A. fumigatus Af293: eng4 (Afu5g02280, has domain(s) with predicted hydrolase activity, hydrolyzing O-glycosyl compounds activ…
139	-4.13781989	139791	e_gw1.03.655.1	Metabolism	Energy production and conversion	Branched chain alpha-keto acid dehydrogenase E1, beta subunit. Homolog of S. pombe 972h-: mtr4 (SPAC6F12.16c, TRAMP complex ATP-dependent RNA helicase subunit); S. cerevisiae S288C: MTR4 (YJL050W, RNA duplex-sensing translocase; ATP-dependent 3'-5' RNA helicase of the DExD/H family; involved in nuclear RNA processing and degradation as a component of TRAMP complex and in TRAMP-independent process…
140	-4.125200611	155386	fgenesh1_kg.02_#_259_#_1099_1_CCIA_CCIB_EXTA	Poorly characterized	Unknown function	Uncharacterized protein. Homolog of M. lusitanicus CBS 277.49: Genemark1.7297_g (ProtID: 111534), fgenesh1_kg.03_#_8_#_322_1_CCIA_CCIB_EXTA (ProtID: 155532), Mucci1.fgeneshMC_pg.6_#_133 (ProtID: 83191), fgenesh1_kg.05_#_167_#_2137_1_CCIA_CCIB_EXTA (ProtID: 156497); M. circinelloides 1006PhL: HMPREF1544_03826 (EPB89317), HMPREF1544_05394 (EPB87865), HMPREF1544_00630 (EPB92617), HMPREF1544_04233 (E…
141	-4.105786199	155709	fgenesh1_kg.03_#_185_#_3027_0_CCIA6627.g1_CCIA_CCIB_EXTA	Metabolism	Carbohydrate transport and metabolism	Predicted MFS transporter. Homolog of M. circinelloides 277.49: Genemark1.2375_g (ProtID: 106612); M. circinelloides 1006PhL: HMPREF1544_06949 (EPB86307) and HMPREF1544_07295 (EPB85879).
142	-4.100860941	156883	fgenesh1_kg.07_#_36_#_171_1_CCIA_CCIB_EXTA	Metabolism	Nucleotide transport and metabolism	Nucleoside diphosphate kinase. Homolog of S. pombe 972h-: ndk1 (SPAC806.07, nucleoside diphosphate kinase); S. cerevisiae S288C: YNK1 (YKL067W, nucleoside diphosphate kinase; catalyzes the transfer of gamma phosphates from nucleoside triphosphates, usually ATP, to nucleoside diphosphates by a mechanism that involves formation of an autophosphorylated enzyme intermediate; protein abundance increas…
143	-4.090293852	110939	Genemark1.6702_g	Metabolism	Secondary metabolites biosynthesis, transport and catabolism	Isoprenoid synthase domain superfamily. Homolog of M.circinelloides 1006PhL: HMPREF1544_08078 (EPB85182, has a predicted role in secondary/tetraterpenes (carotinoids) metabolism).
144	-4.069641139	112901	Genemark1.8664_g	Poorly characterized	General function prediction only	Predicted transporter ADD1 (major facilitator superfamily). Homolog of S. pombe 972h-: SPAC14C4.07 (predicted transmembrane transporter); S. cerevisiae S288C: YJL163C; C. albicans SC5314: CAALFM_C305380WAT0 (ProtID: 57804, predicted MFS transporter); C. neoformans H99: CNAG_03110T0 (ProtID: 2774, predicted MFS transporter); A. fumigatus Af293: Afu5g07760 (has domain(s) with predicted role in tran…
145	-4.068196987	137746	e_gw1.02.1197.1	Poorly characterized	Unknown function	YjbJ superfamily protein. Homolog of C. neoformans H99: CNAG_03058T0 (ProtID: 2729, has a CsbD-like domain) and CNAG_00075T0 (ProtID: 71); A. fumigatus Af293: Afu3g14260; N. crassa OR74A: NCU04635T0 (ProtID: 7071); S. apiospermum IHEM 14462: SAPIO_CDS1957 (ProtID: KEZ45606) and SAPIO_CDS1851 (ProtID: KEZ45523).
146	-4.064623355	154133	fgenesh1_pm.08_#_96	Metabolism	Lipid transport and metabolism	Enoyl-CoA hydratase. Homolog of S. pombe 972h-: snr1 (SPBC2D10.09, 3-hydroxyisobutyryl-CoA hydrolase); C. albicans SC5314: CAALFM_C306730WAT0 (ProtID: 57931, enoyl-CoA isomerase); C. neoformans H99: CNAG_01135T0 (ProtID: 1008, enoyl-CoA isomerase); A. fumigatus Af293: Afu3g14520 and A. nidulans FGSC A4: AN2529, their Homolog(s) have glyoxysome localization; N. crassa OR74A: NCU06647T0 (ProtID: 78…
147	-4.064263208	79080	Mucci1.fgeneshMC_pg.2_#_1372	Metabolism	Amino acid transport and metabolism	Tryptophan synthase beta chain. Homolog of S. pombe 972h-: trp2 (SPAC19A8.15, predicted tryptophan synthase); S. cerevisiae S288C: TRP5 (YGL026C, tryptophan synthase; catalyzes the last step of tryptophan biosynthesis; regulated by the general control system of amino acid biosynthesis); C. albicans SC5314: CAALFM_C406110CAT0 (ProtID: 57196, tryptophan synthase); A. fumigatus Af293: Afu6g13520, tr…
148	-4.06223495	157286	fgenesh1_kg.08_#_177_#_1286_1_CCIA_CCIB_EXTA	Poorly characterized	Unknown function	Homolog of M.circinelloides 1006PhL: HMPREF1544_02531 (EPB90621).
149	-4.056490901	107290	Genemark1.3053_g	Poorly characterized	Unknown function	Homolog of M.circinelloides 1006PhL: HMPREF1544_09901 (EPB83368).
150	-4.046878948	79009	Mucci1.fgeneshMC_pg.2_#_1301	Information storage and processing	Transcription	HLH transcription factor EBF/Olf-1 and related DNA binding proteins. Has an ankyrin repeat domain and an immunoglobulin E-set domain. Homolog of S. cerevisiae S288C: MGA2 (YIR033W, ER membrane protein involved in regulation of OLE1 transcription; inactive ER form dimerizes and one subunit is then activated by ubiquitin/proteasome-dependent processing followed by nuclear targeting; MGA2 has a para…
151	-4.043074579	115799	Genemark1.11562_g	Poorly characterized	Unknown function	Homolog of M. lusitanicus CBS 277.49: estExt_Genemark1.C_031126 (ProtID: 183709); M.circinelloides 1006PhL: HMPREF1544_08889 (EPB84370) and HMPREF1544_11133 (EPB82134).
152	-4.03258686	110808	Genemark1.6571_g	Metabolism	Energy production and conversion	ATP-citrate lyase. Homolog of S. pombe 972h-: acl1 (SPBC1703.07, predicted ATP citrate synthase subunit 1) andacl2 (SPAC22A12.16, predicted ATP-citrate synthase subunit 2); C. neoformans H99: CNAG_04640T0 (ProtID: 4176, ATP citrate synthase); A. fumigatus Af293: Afu6g10650 (putative ATP citrate lyase, subunit 1; protein induced by heat shock) and Afu6g10660 (putative ATP citrate lyase subunit; re…
153	-4.029025399	149824	e_gw1.10.211.1	Cellular process and signaling	Posttranslational modification, protein turnover, chaperones	Molecular chaperone (small heat-shock protein Hsp26/Hsp42). Homolog of S. pombe 972h-: hsp16 (SPBC3E7.02c, heat shock protein); S. cerevisiae S288C: HSP26 (YBR072W, Small heat shock protein (sHSP) with chaperone activity; forms hollow, sphere-shaped oligomers that suppress unfolded proteins aggregation; long-lived protein that is preferentially retained in mother cells and forms cytoplasmic foci;…
154	-4.024070528	190864	estExt_fgenesh1_pg.C_080101	Poorly characterized	Unknown function	Uncharacterized protein. Homolog of M.circinelloides 1006PhL: HMPREF1544_07243 (EPB85999).
155	-4.022082664	92193	Mucci1.estExt_fgeneshMC_pg.C_50665	Cellular process and signaling	Cell wall/membrane/envelope biogenesis	Cell wall mannoprotein 1. Homolog of M. lusitanicus CBS 277.49: fgenesh1_pg.01_#_312 (ProtID: 157923), fgenesh1_pg.02_#_862 (ProtID: 160258), fgenesh1_pg.08_#_422 (ProtID: 166852), fgenesh1_pg.08_#_421 (ProtID: 166851), Mucci1.fgeneshMC_pg.7_#_601 (ProtID: 84535), Mucci1.estExt_fgeneshMC_pg.C_50665 (ProtID: 92193), fgenesh1_pg.01_#_520 (ProtID: 158131), fgenesh1_kg.04_#_260_#_337_1_CCIA_CCIB_EXTA…
156	-4.021501325	106194	Genemark1.1957_g	Poorly characterized	General function prediction only	SET-domain containing protein with N-methyltransferase activity. Homolog of S. pombe 972h-: set13 (SPAC688.14, ribosome L32 lysine methyltransferase); S. cerevisiae S288C: RKM4 (YDR257C, Ribosomal lysine methyltransferase; specific for monomethylation of Rpl42ap and Rpl42bp (lysine 55); nuclear SET-domain containing protein); C. albicans SC5314: CAALFM_C503250WAT0 (ProtID: 56435, SET-domain conta…
157	-4.020268991	156993	fgenesh1_kg.07_#_146_#_1447_1_CCIA_CCIB_EXTA	Poorly characterized	General function prediction only	Reductases with broad range of substrate specificities. Homolog of S. pombe 972h-: SPAC521.03 (predicted short chain dehydrogenase), oar2 (SPAC3G9.02, predicted 3-oxoacyl-[acyl-carrier-protein] reductase); C. albicans SC5314: CAALFM_C401510WAT0 (ProtID: 56788, predicted dehydrogenase); C. neoformans H99: CNAG_02935T0 (ProtID: 2617, predicted dehydrogenase); A. fumigatus Af293: Afu5g11240, mfp (Af…
158	-4.013907798	115980	Genemark1.11743_g	Poorly characterized	Unknown function	Uncharacterized protein. No Homologs have been found in the investigated genomes.
159	-4.003841327	163629	fgenesh1_pg.05_#_14	Poorly characterized	Unknown function	Homolog of M.circinelloides 1006PhL: HMPREF1544_00193 (EPB93119).
160	-4.000139615	156012	fgenesh1_kg.04_#_54_#_1295_1_CCIA_CCIB_EXTA	Poorly characterized	Unknown function	Homolog of M. lusitanicus CBS 277.49: fgenesh1_pg.09_#_82 (ProtID: 167170), estExt_Genemark1.C_020008 (ProtID: 182750), etc.; M. circinelloides 1006PhL: HMPREF1544_09827 (EPB83443), HMPREF1544_03870 (EPB89361), HMPREF1544_03386 (EPB89723); etc.
161	-3.99858626	105610	Genemark1.1373_g	Poorly characterized	General function prediction only	Uncharacterized protein. Homolog of S. pombe 972h-: rcf1 (SPAC25B8.07c, cytochrome c oxidase assembly protein); S. cerevisiae S288C: RCF1 (YML030W, description cytochrome c oxidase subunit; required for assembly of the Complex III-Complex IV supercomplex, and for assembly of Cox13p and Rcf2p into cytochrome c oxidase; similar to Rcf2p, and either Rcf1p or Rcf2p is required for late-stage assembly…
162	-3.997892004	189546	estExt_fgenesh1_pg.C_040440	Poorly characterized	Unknown function	Has a Wax synthase domain. Homolog of M. lusitanicus CBS 277.49: estExt_Genemark1.C_110255 (ProtID: 185915), Mucci1.fgeneshMC_pg.2_#_1487 (ProtID: 79195); M. circinelloides 1006PhL: HMPREF1544_03559 (EPB89627), HMPREF1544_08272 (EPB84994), HMPREF1544_00748 (EPB92450).
163	-3.992849321	104318	Genemark1.81_g	Poorly characterized	Unknown function	Has a LysM domain. Homolog of C. neoformans H99: CNAG_05522T0 (ProtID: 4979, Carbohydrate-Binding Module Family 50 protein with a LysM domain and role cell wall macromolecule catabolic process). Homolog of M. lusitanicus CBS 277.49: Genemark1.297_g (ProtID: 104534), Mucci1.fgeneshMC_pg.11_#_97 (ProtID: 86179), Genemark1.730_g (ProtID: 104967), Genemark1.6551_g (ProtID: 110788). M. circinelloides …
164	-3.988984182	29874	Mucci1.estExt_Genewise1.C_80067	Metabolism	Amino acid transport and metabolism	Dihydroxy-acid dehydratase. Homolog of S. pombe 972h-: SPAC17G8.06c (predicted dihydroxy-acid dehydratase); S. cerevisiae S288C: ILV3 (YJR016C, Dihydroxyacid dehydratase; catalyzes third step in the common pathway leading to biosynthesis of branched-chain amino acids); C. albicans SC5314: CAALFM_C505410CAT0 (ProtID: 56640, dihydroxy-acid dehydratase); A. fumigatus Af293: ilv3 (Afu2g14210, putativ…
165	-3.987265764	144360	e_gw1.05.98.1	Metabolism	Energy production and conversion	Glycerol-3-phosphate dehydrogenase. Homolog of S. pombe 972h-: gut2 (SPCC1223.03c, predicted glycerol-3-phosphate dehydrogenase); S. cerevisiae S288C: GUT2 (YIL155C, Mitochondrial glycerol-3-phosphate dehydrogenase; expression is repressed by both glucose and cAMP and derepressed by non-fermentable carbon sources in a Snf1p, Rsf1p, Hap2/3/4/5 complex dependent manner); C. albicans SC5314: CAALFM_…
166	-3.98464484	155531	fgenesh1_kg.03_#_7_#_529_1_CCIA_CCIB_EXTA	Poorly characterized	General function prediction only	Predicted short chain-type dehydrogenase. Homolog of S. pombe 972h-: osr1 (SPCC663.06c, transcript level increased during cellular response to oxidative stress), SPCC663.09c, SPCC24B10.20 predicted short chain dehydrogenases with unknown specificity; A. fumigatus Af293: Afu4g00910 (putative protoporphyrinogen oxidase); A. nidulans FGSC A4: AN3234 (has domain(s) with predicted oxidoreductase activ…
167	-3.97465696	166401	fgenesh1_pg.07_#_894	Cellular process and signaling	Cell cycle control, cell division, chromosome partitioning	Cyclin. Homolog of S. cerevisiae S288C: PCL1 (YNL289W, Cyclin, interacts with cyclin-dependent kinase Pho85p; member of the Pcl1,2-like subfamily, involved in the regulation of polarized growth and morphogenesis and progression through the cell cycle; is ubiquitinated by Dma1p; phosphorylation by Pho85p targets it for degradation; localizes to sites of polarized cell growth), PCL2 (YDL127W, Cycli…
168	-3.974445015	37111	Mucci1.e_gw1.3.1795.1	Poorly characterized	Unknown function	HotDog domain superfamily protein. Homolog of M. lusitanicus CBS 277.49: Genemark1.8102_g (ProtID: 112339). Homolog of S. pombe 972h-: htd2 (SPBC1105.15c, predicted 3-hydroxyacyl-ACP dehydratase); S. cerevisiae S288C: HTD2 (YHR067W, Mitochondrial 3-hydroxyacyl-thioester dehydratase; involved in fatty acid biosynthesis, required for respiratory growth and for normal mitochondrial morphology); C. a…
169	-3.958895664	154814	fgenesh1_kg.01_#_161_#_1353_1_CCIA_CCIB_EXTA	Metabolism	Amino acid transport and metabolism	Urease accessory protein UreG. Homolog of M.circinelloides 1006PhL: HMPREF1544_08405 (EPB84835, has a role in urea/nitrogen metabolism). Homolog of S. pombe 972h-: ure7 (SPCPB16A4.05c, urease accessory protein); C. neoformans H99: CNAG_00678T0 (ProtID: 589, putative urease accessory protein, has ATP binding and nickel cation binding domains); A. fumigatus Af293: Afu2g12900 (Homolog(s) have urease…
170	-3.953729344	164891	fgenesh1_pg.06_#_293	Cellular process and signaling	Extracellular structures	Collagens (type IV and type XIII), and related proteins. Homolog of M.circinelloides 1006PhL: HMPREF1544_11316 (EPB81963).
171	-3.942268019	166819	fgenesh1_pg.08_#_389	Cellular process and signaling	Signal transduction mechanisms	Oxysterol-binding protein. Homolog of S. pombe 972h-: SPCC23B6.01c (predicted sterol transfer protein); S. cerevisiae S288C: OSH7 (YHR001W, Oxysterol-binding protein; part of family with seven members in S. cerevisiae; family members have overlapping, redundant functions in sterol metabolism and collectively perform a function essential for viability; OSH7 has a paralog, OSH6 (YKR003W)); C. albic…
172	-3.94159188	151682	fgenesh1_pm.01_#_451	Poorly characterized	General function prediction only	Multifunctional pyrimidine synthesis protein CAD (includes carbamoyl-phophate synthetase, aspartate transcarbamylase, and glutamine amidotransferase). Homolog of S. pombe 972h-: arg4 (SPBC215.08c, arginine specific carbamoyl-phosphate synthase), arg5 (SPBC56F2.09c, arginine specific carbamoyl-phosphate synthase subunit) and ura1 (SPAC22G7.06c, carbamoyl-phosphate synthase (glutamine hydrolyzing),…
173	-3.926933396	81459	Mucci1.fgeneshMC_pg.4_#_728	Information storage and processing	Transcription	C2H2-type Zinc finger transcription factor. Has numerous paralogs in the proteome of M. lusitanicus CBS 277.49.
174	-3.916090436	113703	Genemark1.9466_g	Poorly characterized	Unknown function	Homolog of M.circinelloides 1006PhL: HMPREF1544_02609 (EPB90549).
175	-3.904009701	135605	e_gw1.01.2517.1	Metabolism	Energy production and conversion	Predicted mitochondrial carrier protein. Homolog of S. pombe 972h-: rim2 (SPAC688.09, predicted mitochondrial carrier, pyrimidine nucleotide); A. fumigatus Af293: Afu3g06950 (its Homolog(s) have plasma membrane localization); A. nidulans FGSC A4: AN5801 (its Homolog(s) have 3'-phosphoadenosine 5'-phosphosulfate transmembrane transporter activity, 5'-adenylyl sulfate transmembrane transporter acti…
176	-3.885106838	156750	fgenesh1_kg.06_#_143_#_237_1_CCIA_CCIB_EXTA	Cellular process and signaling	Cell wall/membrane/envelope biogenesis; Extracellular structures	Has a FAS1 (fascilin-like) domain. Homolog of M.circinelloides 1006PhL: HMPREF1544_05173 (EPB87995).
177	-3.876149531	145603	e_gw1.06.297.1	Poorly characterized	General function prediction only	Predicted membrane transport protein. Homolog of M. lusitanicus CBS 277.49: fgenesh1_pg.01_#_1295 (ProtID: 158906, membrane transport protein); M. circinelloides 1006PhL: HMPREF1544_04153 (EPB89030) and HMPREF1544_07131 (EPB86055). Homolog of S. pombe 972h-: SPAC5D6.04 (predicted auxin family transmembrane transporter); S. cerevisiae S288C: YBR287W (protein of unknown function; green fluorescent …
178	-3.869108325	110416	Genemark1.6179_g	Information storage and processing	Transcription	C2H2-type Zinc finger transcription factor. Homolog of M.circinelloides 1006PhL: HMPREF1544_09447 (EPB83814). Homolog of A. robostus S4: fgenesh2_kg.175_#_7_#_Locus8087v1rpkm1.95 (ProtID: 328138, U1 small nuclear ribonucleoprotein).
179	-3.864115818	151537	fgenesh1_pm.01_#_306	Information storage and processing	Translation, ribosomal structure and biogenesis	Translation initiation factor 2B, beta subunit (eIF-2Bbeta/GCD7). Homolog of M. lusitanicus CBS 277.49: e_gw1.03.2248.1 (ProtID: 140143) and Mucci1.e_gw1.3.692.1 (ProtID: 36907), encoding translation initiation factor 2B, alpha subunit; M. circinelloides 1006PhL: HMPREF1544_01324 (EPB91816), HMPREF1544_04459 (EPB88700) and HMPREF1544_01308 (EPB91800), have predicted role in translation initiation…
180	-3.852568405	113955	Genemark1.9718_g	Poorly characterized	Unknown function	Homolog of M. lusitanicus CBS 277.49: fgenesh1_kg.04_#_200_#_463_1_CCIA_CCIB_EXTA (ProtID: 156158) and fgenesh1_pg.03_#_494 (ProtID: 161379); M. circinelloides 1006PhL: HMPREF1544_10663 (EPB82579), HMPREF1544_04427 (EPB88787) and HMPREF1544_09152 (EPB84092).
181	-3.849673592	154711	fgenesh1_kg.01_#_58_#_668_1_CCIA_CCIB_EXTA	Poorly characterized	Unknown function	Predicted rare lipoprotein A-like (RlpA-like) protein with double-psi beta-barrel domain. Homolog of C. albicans SC5314: CAALFM_C401010CAT0 (ProtID: 56746, predicted lytic transglycolase); C. neoformans H99: CCNAG_03716T0 (ProtID: 3330); CNAG_05372T0 (ProtID: 4841), CNAG_06205T0 (ProtID: 5593), predicted lytic transglycolases; A. fumigatus Af293: Afu5g10470; A. nidulans FGSC A4: AN2328; N. crassa…
182	-3.838511129	108006	Genemark1.3769_g	Information storage and processing	Transcription	C2H2-type Zinc finger transcription factor. Has numerous paralogs in the proteome of M. lusitanicus CBS 277.49.
183	-3.837302285	153534	fgenesh1_pm.06_#_91	Metabolism	Energy production and conversion	NADH:flavin oxidoreductase/12-oxophytodienoate reductase. Homolog of S. pombe 972h-: SPBC23G7.10c (predicted NADH-dependent flavin oxidoreductase, implicated in cellular detoxification from family members); C. albicans SC5314: CAALFM_C406780CAT0 (ProtID: 57257, NADH:flavin oxidoreductase/12-oxophytodienoate reductase); C. neoformans H99: CNAG_00154T0 (ProtID: 145, NADH:flavin oxidoreductase/12-ox…
184	-3.818984219	73711	Mucci1.fgeneshMC_pm.4_#_389	Metabolism	Energy production and conversion	NADH-dehydrogenase (ubiquinone). Homolog of S. pombe 972h-: nde1 (SPAC3A11.07, predicted external mitochondrial NADH dehydrogenase (ubiquinone)), ndi1 (SPBC947.15c, predicted internal mitochondrial NADH dehydrogenase (ubiquinone)); C. albicans SC5314: CAALFM_C303420CAT0 (ProtID: 57622) and CAALFM_C603480WAT0 (ProtID: 56040) NADH-dehydrogenases (ubiquinone); A. fumigatus Af293: Afu1g11960 (Homolog…
185	-3.818021626	155500	fgenesh1_kg.02_#_373_#_2110_1_CCIA_CCIB_EXTA	Metabolism	Carbohydrate transport and metabolism	Permease of the major facilitator superfamily. Ortholog of A. nidulans FGSC A4: AN5104 with predicted transmembrane transporter activity. Homolog of S. pombe 972h-: ght6 (SPCC1235.13, plasma membrane glucose/fructose:proton symporter); S. cerevisiae S288C: GAL2 (YLR081W, Galactose permease; required for utilization of galactose; also able to transport glucose); A. robostus S4: fgenesh2_kg.17_#_45…
186	-3.815594672	153523	fgenesh1_pm.06_#_80	Metabolism	Energy production and conversion	Glycerol-3-phosphate dehydrogenase/dihydroxyacetone 3-phosphate reductase. Ortholog of A. nidulans FGSCA4: GfdA ( putative NAD+ dependent glycerol 3-phosphate dehydrogenases with a predicted role in glycerol metabolism). Homolog of S. pombe 972h-: gpd1 (SPBC215.05) and gpd2 (SPAC23D3.04c) glycerol-3-phosphate dehydrogenases; S. cerevisiae S288C: GPD1 (YDL022W, NAD-dependent glycerol-3-phosphate d…
187	-3.812183517	41289	Mucci1.e_gw1.6.146.1	Metabolism	Amino acid transport and metabolism; Lipid transport and metabolism	3-Methylcrotonyl-CoA carboxylase, biotin-containing subunit/Propionyl-CoA carboxylase, alpha chain/Acetyl-CoA carboxylase, biotin carboxylase subunit. Homolog of S. pombe 972h-: pyr1 (SPBC17G9.11c, pyruvate carboxylase); S. cerevisiae S288C: PYC1 (YGL062W, Pyruvate carboxylase isoform; cytoplasmic enzyme that converts pyruvate to oxaloacetate; differentially regulated than isoform Pyc2p; mutation…
188	-3.798076193	83758	Mucci1.fgeneshMC_pg.6_#_700	Poorly characterized	Unknown function	Homolog of M.circinelloides 1006PhL: HMPREF1544_09221 (EPB84022).
189	-3.797848849	141797	e_gw1.04.142.1	Metabolism	Carbohydrate transport and metabolism	Glycosyl Transferase Family 1 protein. Orthologs: N-acetylglucosaminyltransferase complex (GT4) of M. circinelloides 1006PhL: 8968. Homolog of M. lusitanicus CBS 277.49: fgenesh1_pg.03_#_1066 (ProtID: 161951, Glycosyl Transferase Family 4 protein); M. circinelloides 1006PhL: HMPREF1544_07114(EPB86126) and HMPREF1544_09073 (EPB84151), have predicted role in cell wall biogenesis and lipid metabolis…
190	-3.789820082	155501	fgenesh1_kg.02_#_374_#_681_1_CCIA_CCIB_EXTA	Metabolism	Secondary metabolites biosynthesis, transport and catabolism	Alcohol dehydrogenase. Homolog of M. lusitanicus CBS 277.49: fgenesh1_pg.02_#_1001 (ProtID: 160397), fgenesh1_kg.10_#_71_#_269_1_CCIA_CCIB_EXTA (ProtID: 157439) and Mucci1.estExt_fgeneshMC_pg.C_21212 (ProtID: 90838) alcohol dehydrogenases, their transcripts were downregulated in anaerobic conditions as well. Homolog of S. pombe 972h-: fmd2 (SPBC1198.01, glutathione-dependent formaldehyde dehydrog…
191	-3.785403306	136560	e_gw1.01.438.1	Metabolism	Carbohydrate transport and metabolism	Predicted glycoside hydrolase/deacetylase. CAZy family: CE4. Orthologs: Chitin deacetylase of M. circinelloides 1006PhL: 7194. Homolog of M. lusitanicus CBS 277.49: gw1.01.2793.1 (ProtID: 133575), fgenesh1_kg.03_#_211_#_147_1_CCIA_CCIB_EXTA (ProtID: 155735), fgenesh1_kg.05_#_194_#_0_0_CCIB7764.g1_CCIA_CCIB_EXTA (ProtID: 156524), gw1.03.2249.1 (ProtID: 131995), fgenesh1_kg.03_#_256_#_1052_1_CCIA_C…
192	-3.783851028	156996	fgenesh1_kg.07_#_149_#_0_0_EXTA643.b0_CCIA_CCIB_EXTA	Cellular process and signaling	Signal transduction mechanisms	Has an RGS domain. Homolog of S. pombe 972h-: SPAC23G3.05c (conserved endomembrane protein, regulator of G-protein signaling (RGS) domain, predicted to be implicated in signal transduction ); S. cerevisiae S288C: RAX1 (YOR301W, Protein involved in establishing bud site selection; localizes to the bud neck and previous sites of cell division (bud scars or cytokinesis remnants (CRMs); localization …
193	-3.782675359	167825	fgenesh1_pg.11_#_128	Cellular process and signaling	Cell wall/membrane/envelope biogenesis	SUR7/Rim9-like fungal membrane protein. Homolog of M.circinelloides 1006PhL: HMPREF1544_03154 (EPB90042).
194	-3.774493219	167023	fgenesh1_pg.08_#_593	Metabolism	Carbohydrate transport and metabolism	Aquaporin (major intrinsic protein family). Homolog of M. circinelloides 1006PhL: HMPREF1544_12115 (EPB81179, has a predicted role in cellular transport, non-essential gene; null mutant shows reduced competitive fitness and sensitivity to oxidative stress and copper ions; overexpression causes slow growth). Homolog of S. cerevisiae S288C: AQY1 (YPR192W, Spore-specific water channel; mediates the …
195	-3.773295104	156413	fgenesh1_kg.05_#_83_#_291_1_CCIA_CCIB_EXTA	Cellular process and signaling	Signal transduction mechanisms	GTP-binding protein-like, RAS superfamily. Homolog of S. pombe 972h-: rho1 (SPAC1F7.04, Rho family GTPase); S. cerevisiae S288C: RHO1 (YPR165W, GTP-binding protein of the rho subfamily of Ras-like proteins; involved in establishment of cell polarity; regulates protein kinase C (Pkc1p) and the cell wall synthesizing enzyme 1,3-beta-glucan synthase (Fks1p and Gsc2p)); A. fumigatus Af293: rho1 (Afu6…
196	-3.772726578	91563	Mucci1.estExt_fgeneshMC_pg.C_40248	Metabolism	Energy production and conversion	Mitochondrial carrier protein. Homolog of S. pombe 972h-: rim2 (SPAC688.09, predicted mitochondrial carrier, pyrimidine nucleotide); A. fumigatus Af293: Afu3g06950 (its Homolog(s) have plasma membrane localization); A. nidulans FGSC A4: AN5801 (its Homolog(s) have 3'-phosphoadenosine 5'-phosphosulfate transmembrane transporter activity, 5'-adenylyl sulfate transmembrane transporter activity); N. …
197	-3.764168244	148131	e_gw1.07.1139.1	Poorly characterized	Unknown function	LPPG:FO 2-phospho-L-lactate transferase CofD/UPF0052. Homolog of M. lusitanicus CBS 277.49: e_gw1.01.2150.1 (ProtID: 136218, uncharacterised protein family with an LPPG:Fo 2-phospho-L-lactate transferase domain); M. circinelloides 1006PhL: HMPREF1544_11431 (EPB81847) and HMPREF1544_07757 (EPB85484). Homolog of S. cerevisiae S288C: YNL011C (putative protein of unknown function; YNL011C is not an e…
198	-3.762509139	182712	estExt_Genemark1.C_011877	Information storage and processing	Transcription	Has a Zn(2)-C6 fungal-type DNA-binding domain. Homolog of M.circinelloides 1006PhL: HMPREF1544_08192 (EPB85063).
199	-3.76098959	95896	Mucci1.estExt_fgeneshMC_kg.C_100020	Cellular process and signaling	Signal transduction mechanisms	Predicted protein kinase. Homolog of S. pombe 972h-: byr2 (SPBC1D7.05, MAP kinase kinase kinase); S. cerevisiae S288C: BCK1 (YJL095W, MAPKKK acting in the protein kinase C signaling pathway; the kinase C signaling pathway controls cell integrity; upon activation by Pkc1p phosphorylates downstream kinases Mkk1p and Mkk2p; MAPKKK is an acronym for mitogen-activated protein (MAP) kinase kinase kinas…
200	-3.759035099	113180	Genemark1.8943_g	Poorly characterized	Unknown function	Has a NAD(P)-binding domain. Homolog of M. lusitanicus CBS 277.49: Mucci1.fgeneshMC_pg.8_#_572 (ProtID: 85173, has a NAD(P)-binding domain and a predicted role in metabolic process); M.circinelloides 1006PhL: HMPREF1544_00661 (EPB92363), HMPREF1544_07838 (EPB85378).
201	-3.757235641	118900	gw1.03.397.1	Cellular process and signaling	Cell wall/membrane/envelope biogenesis; Signal transduction mechanisms; Posttranslational modification, protein turnover, chaperones	Extracellular protein SEL-1 and related proteins. Homolog of S. pombe 972h-: chr3 (SPBC1289.01c) and chr4 (SPBC1289.01c) 1,3-beta-glucan synthase regulatory factor Chf3/Chr4; A. fumigatus Af293: chsAfu8g05620 (its Homolog(s) have enzyme activator activity and role in cellular protein localization, fungal-type cell wall chitin biosynthetic process, mitotic division septum assembly, regulation of f…
202	-3.755832839	105626	Genemark1.1389_g	Poorly characterized	Unknown function	Homolog of M. lusitanicus CBS 277.49: fgenesh1_kg.10_#_64_#_315_1_CCIA_CCIB_EXTA (ProtID: 157432, predicted chitinase); M. circinelloides 1006PhL: HMPREF1544_01890 (EPB91185) and HMPREF1544_10201 (EPB83064). Homolog of C. neoformans H99: CNAG_06795T0 (ProtID: 6127, beta-1,6-N-acetylglucosaminyltransferase, contains WSC domain).
203	-3.752464975	104905	Genemark1.668_g	Cellular process and signaling	Posttranslational modification, protein turnover, chaperones	Mitochondrial F1-ATPase assembly protein. Homolog of M. lusitanicus CBS 277.49: fgenesh1_kg.04_#_203_#_2513_1_CCIA_CCIB_EXTA (ProtID: 156161, mitochondrial F1-ATPase assembly protein); M. circinelloides 1006PhL: HMPREF1544_06749 (EPB86481), HMPREF1544_02779 (EPB90413) have role in protein fate (folding, modification, destination). Homolog of S. pombe 972h-: atp11 (SPAC3A12.12 , predicted mitochon…
204	-3.726104853	157130	fgenesh1_kg.08_#_21_#_1307_1_CCIA_CCIB_EXTA	Information storage and processing	Transcription	GATA-type zinc finger transcription factor. Homolog of A. fumigatus Af293: lreA (Afu3g05780, Zinc finger transcription factor, blue light receptor involved in control of growth, metabolism and stress response); A. nidulans FGSC A4: lreB (AN3607, Putative zinc-finger transcription factor involved in blue-light responsive differentiation; interacts with VeA, FphA, and LreA; similar to N. crassa blu…
205	-3.723414889	109018	Genemark1.4781_g	Poorly characterized	Unknown function	Homolog of M.circinelloides 1006PhL: HMPREF1544_07081 (EPB86093).
206	-3.712499596	108712	Genemark1.4475_g	Metabolism	Carbohydrate transport and metabolism	Predicted glycosylhydrolase. CAZy family: GH85. Orthologs: GH8518 protein of M. circinelloides 1006PhL: 10278.
207	-3.709856926	148410	e_gw1.08.303.1	Poorly characterized	General function prediction only	Predicted oil body-associated protein. Homolog of M.circinelloides 1006PhL: HMPREF1544_09566 (EPB83650). Homolog of C. neoformans H99: CNAG_00054T0 (ProtID: 51, oil body associated protein); A. fumigatus Af293: Afu5g12830; A. nidulans FGSC A4: AN7959; N. crassa OR74A: NCU07120T0, oil body associated protein); S. apiospermum IHEM 14462: SAPIO_CDS8065 (ProtID: KEZ40783).
208	-3.709251685	152456	fgenesh1_pm.03_#_181	Metabolism	Lipid transport and metabolism	Very-long-chain acyl-CoA dehydrogenase. Homolog of C. neoformans H99: CNAG_00452T0 (ProtID: 386, acyl-CoA dehydrogenase); A. fumigatus Af293: Afu1g14850 (Putative acyl-coA dehydrogenase with a predicted role in beta oxidation of fatty acids; transcript up-regulated in conidia exposed to neutrophils); A. nidulans FGSC A4: AN3880 (putative acyl-coA dehydrogenase); N. crassa OR74A: NCU08924T0 (ProtI…
209	-3.705433528	104285	Genemark1.48_g	Information storage and processing	Replication, recombination and repair	Mismatch repair ATPase MSH5 (MutS family). Homolog of S. pombe 972h-: msh1 (SPAC13F5.01c, predicted mitochondrial MutS protein), msh2 (SPBC19G7.01c, MutS protein homolog 2), msh3 (SPAC8F11.0, MutS protein homolog 3), msh6 (SPCC285.16c, MutS protein homolog); N. crassa OR74A: NCU07646T0 (ProtID: 5283), NCU09384T0 (ProtID: 971, Mismatch repair ATPase MSH5 (MutS family), has a role in replication, r…
210	-3.704793533	156175	fgenesh1_kg.04_#_217_#_162_1_CCIA_CCIB_EXTA	Metabolism	Lipid transport and metabolism	Fatty acyl-CoA elongase/Polyunsaturated fatty acid specific elongation enzyme. Homolog of S. pombe 972h-: elo1 (SPAC1639.01c) and elo2 (SPAC1B2.03c) fatty acid elongase; S. cerevisiae S288C: elo1 (YJL196C, elongase I, medium-chain acyl elongase; catalyzes carboxy-terminal elongation of unsaturated C12-C16 fatty acyl-CoAs to C16-C18 fatty acids; ELO1 has a paralog, ELO2 (YCR034W)); A. fumigatus Af…
211	-3.696560902	157990	fgenesh1_pg.01_#_379	Poorly characterized	Unknown function	Homolog of M. lusitanicus CBS 277.49: fgenesh1_pg.04_#_1154 (ProtID: 163479, serine/threonine protein kinase), estExt_fgenesh1_pg.C_020678 (ProtID: 188564), fgenesh1_pg.01_#_379 (ProtID: 157990, beta-1,6-N-acetylglucosaminyltransferase, contains WSC domain); M. circinelloides 1006PhL: HMPREF1544_09100 (EPB84112), HMPREF1544_01784 (EPB91268), HMPREF1544_09849 (EPB83419), HMPREF1544_10224 (EPB83041…
212	-3.69544424	181054	estExt_Genewise1Plus.C_080395	Metabolism	Amino acid transport and metabolism	Alpha-isopropylmalate synthase/homocitrate synthase. Homolog of S. pombe 972h-: lys4 (SPBC1105.02c, homocitrate synthase); S. cerevisiae S288C: LYS21 (YDL131W, Homocitrate synthase isozyme; catalyzes the condensation of acetyl-CoA and alpha-ketoglutarate to form homocitrate, which is the first step in the lysine biosynthesis pathway; LYS21 has a paralog, LYS20 (YDL182W)); N. crassa OR74A: NCU0552…
213	-3.69492417	163257	fgenesh1_pg.04_#_932	Poorly characterized	Unknown function	Homolog of M. lusitanicus CBS 277.49: fgenesh1_pg.04_#_933 (ProtID: 163258); M. circinelloides 1006PhL: HMPREF1544_06890 (EPB86351), HMPREF1544_06891 (EPB86352), HMPREF1544_06892 (EPB86353).
214	-3.686734988	107053	Genemark1.2816_g	Poorly characterized	Unknown function	Homolog of M. lusitanicus CBS 277.49: Mucci1.fgeneshMC_pg.12_#_64 (ProtID: 86437), Genemark1.1952_g (ProtID: 106189), Genemark1.3521_g (ProtID: 107758), Genemark1.4112_g (ProtID: 108349), Mucci1.fgeneshMC_pg.6_#_212 (ProtID: 83270), fgenesh1_kg.07_#_74_#_2698_1_CCIA_CCIB_EXTA (ProtID: 156921), fgenesh1_pg.01_#_34 (ProtID: 157645); M. circinelloides 1006PhL: HMPREF1544_00621 (EPB92608), HMPREF1544…
215	-3.68397125	107636	Genemark1.3399_g	Poorly characterized	Unknown function	Has a ricin B-like lectin domain. Homolog of M. lusitanicus CBS 277.49: fgenesh1_kg.02_#_368_#_1425_1_CCIA_CCIB_EXTA (ProtID: 155495, Carbohydrate-Binding Module Family 13 protein); M. circinelloides 1006PhL: HMPREF1544_07975 (EPB85219) and HMPREF1544_00914 (EPB92345).
216	-3.678089624	145224	e_gw1.05.1410.1	Metabolism	Secondary metabolites biosynthesis, transport and catabolism	Predicted dehydrogenase. Homolog of S. pombe 972h-: oar2 (SPAC3G9.02, predicted 3-oxoacyl-[acyl-carrier-protein] reductase); S. cerevisiae S288C: YMR226C (NADP(+)-dependent serine dehydrogenase and carbonyl reductase; acts on serine, L-allo-threonine, and other 3-hydroxy acids; green fluorescent protein fusion protein localizes to the cytoplasm and nucleus; may interact with ribosomes, based on c…
217	-3.657806957	111361	Genemark1.7124_g	Metabolism	Amino acid transport and metabolism	Dihydroxy-acid dehydratase. Homolog of S. pombe 972h-: SPAC17G8.06c (predicted dihydroxy-acid dehydratase); S. cerevisiae S288C: ILV3 (YJR016C, dihydroxyacid dehydratase; catalyzes third step in the common pathway leading to biosynthesis of branched-chain amino acid); N. crassa OR74A: NCU05683T0 (ProtID: 3885, dihydroxy-acid dehydratase); etc.
218	-3.655039129	146655	e_gw1.06.104.1	Cellular process and signaling	Signal transduction mechanisms	Predicted serine/threonine kinase. Homolog of S. pombe 972h-: byr2 (SPBC1D7.05, MAP kinase kinase kinase); S. cerevisiae S288C: BCK1 (YJL095W, MAPKKK acting in the protein kinase C signaling pathway; the kinase C signaling pathway controls cell integrity; upon activation by Pkc1p phosphorylates downstream kinases Mkk1p and Mkk2p; MAPKKK is an acronym for mitogen-activated protein (MAP) kinase kin…
219	-3.649637512	72341	Mucci1.fgeneshMC_pm.2_#_295	Poorly characterized	General function prediction only	Predicted hydrolase (HAD superfamily). A. fumigatus Af293: Afu1g12880 (has domain(s) with predicted hydrolase activity); A. nidulans FGSC A4: AN1012 (has domain(s) with predicted hydrolase activity); N. crassa OR74A: NCU04332T0 (ProtID: 8328, predicted hydrolase).
220	-3.646490762	155202	fgenesh1_kg.02_#_75_#_501_1_CCIA_CCIB_EXTA	Metabolism	Lipid transport and metabolism	Predicted lipase. Homolog of S. cerevisiae S288C: LIH1 (YJR107W, putative lipase); N. crassa OR74A: NCU03639T1 (ProtID: 7207, predicted lipase); etc.
221	-3.6441493	185839	estExt_Genemark1.C_100293	Poorly characterized	General function prediction only	Zinc binding protein Ecl1/2/3. Homolog of M. lusitanicus CBS 277.49: fgenesh1_kg.03_#_325_#_1791_1_CCIA_CCIB_EXTA (ProtID: 155849), Genemark1.1595_g (ProtID: 105832), fgenesh1_kg.04_#_26_#_1619_1_CCIA_CCIB_EXTA (ProtID: 155984), estExt_Genemark1.C_100293 (ProtID: 185839); M. circinelloides 1006PhL: HMPREF1544_05996 (EPB87171), HMPREF1544_04482 (EPB88723), HMPREF1544_09057 (EPB84194), HMPREF1544_1…
222	-3.643887474	43544	Mucci1.e_gw1.9.580.1	Cellular process and signaling	Posttranslational modification, protein turnover, chaperones	Subtilisin-related protease/Vacuolar protease B. Numerous Homologs in A. robostus S4, e.g.: fgenesh2_kg.1_#_22_#_Locus12400v1rpkm0.61 (ProtID: 324032), estExt_Genemark1.C_7030003 (ProtID: 298551, C-type lectin, subtilase family), fgenesh2_kg.1_#_23_#_Locus1635v1rpkm42.62 (ProtID: 324033, subtilase family protein), etc. Homolog of S. pombe 972h-: psp3 (SPAC1006.01, predicted vacuolar serine protea…
223	-3.643711505	137463	e_gw1.02.303.1	Metabolism	Inorganic ion transport and metabolism	Inorganic phosphate transporter. Homolog of S. pombe 972h-: tgp1 (SPBC1271.09, predicted plasma membrane glycerophosphodiester transmembrane transporter); S. cerevisiae S288C: GIT1 (YCR098C, Plasma membrane permease; mediates uptake of glycerophosphoinositol and glycerophosphocholine as sources of the nutrients inositol and phosphate; expression and transport rate are regulated by phosphate and i…
224	-3.642777755	110712	Genemark1.6475_g	Poorly characterized	Unknown function	Uncharacterized protein. Homolog of M. lusitanicus CBS 277.49: Mucci1.fgeneshMC_pg.1_#_980 (ProtID: 76874), Genemark1.10323_g (ProtID: 114560), Mucci1.estExt_fgeneshMC_pg.C_11547 (ProtID: 90329), etc.; M. circinelloides 1006PhL: HMPREF1544_12335 (EPB80972), HMPREF1544_03868 (EPB89359), HMPREF1544_08853 (EPB84416), etc.;
225	-3.642417741	157132	fgenesh1_kg.08_#_23_#_2406_1_CCIA_CCIB_EXTA	Metabolism	Energy production and conversion	Mitochondrial tricarboxylate/dicarboxylate carrier protein. Homolog of S. pombe 972h-: yhm2 (SPBC83.13, predicted mitochondrial carrier, tricarboxylic acid); S. cerevisiae S288C: YHM2 (YMR241W, Citrate and oxoglutarate carrier protein; exports citrate from and imports oxoglutarate into the mitochondrion, causing net export of NADPH reducing equivalents; also associates with mt nucleoids and has a…
226	-3.640842397	107658	Genemark1.3421_g	Information storage and processing	Transcription	High mobility group box domain superfamily protein. Homolog of M. lusitanicus CBS 277.49: Genemark1.3421_g (ProtID: 107658, YABBY protein) and Genemark1.4417_g (ProtID: 108654, has a high mobility group box domain); M. circinelloides 1006PhL: HMPREF1544_11166 (EPB82084). Homolog of C. neoformans H99: CNAG_06949T0 (ProtID: 6262, has a high mobility group box domain); A. robostus S4: fgenesh2_kg.50…
227	-3.636246277	155591	fgenesh1_kg.03_#_67_#_362_1_CCIA_CCIB_EXTA	Metabolism	Amino acid transport and metabolism	Amino acid transporter. Homolog of M. lusitanicus CBS 277.49: Genemark1.11639_g (ProtID: 115876), fgenesh1_pg.05_#_894 (ProtID: 164509), fgenesh1_pg.05_#_895 (ProtID: 164510), fgenesh1_kg.03_#_67_#_362_1_CCIA_CCIB_EXTA (ProtID: 155591), e_gw1.05.249.1 (ProtID: 145234), Genemark1.10128_g (ProtID: 114365), Genemark1.4430_g (ProtID: 108667), Genemark1.2908_g (ProtID: 107145) and e_gw1.10.80.1 (ProtI…
228	-3.624267567	109120	Genemark1.4883_g	Cellular process and signaling	Signal transduction mechanisms	G protein-coupled receptor (GPCR) family 3 protein. Homolog of M. lusitanicus CBS 277.49: fgenesh1_pg.04_#_114 (ProtID: 162439, G-protein coupled GABA receptor), Genemark1.1596_g (ProtID: 105833, G-protein coupled GABA receptor), Genemark1.11465_g (ProtID: 115702, GABA-B-like receptor) have role in G-protein coupled receptor signaling pathway; M. circinelloides 1006PhL: HMPREF1544_09058 (EPB84195…
229	-3.620250033	147376	e_gw1.07.950.1	Poorly characterized	General function prediction only	SAM-dependent methyltransferase. Homolog of S. pombe 972h-: AN10996 (Homolog(s) have hercynylcysteine sulfoxide synthase, hercynylselenocysteine synthase, histidine N-methyltransferase activity); egt1 (SPBC1604.01, ergothioneine biosynthesis protein); C. neoformans H99: CNAG_04737T0 (ProtID: 4266); A. nidulans FGSC A4: nnk1 (AN1097, Homolog(s) have role in proteolysis and cytoplasm localization),…
230	-3.608576822	112749	Genemark1.8512_g	Information storage and processing	Transcription	Homeobox-like domain superfamily protein. Homolog of M. circinelloides 1006PhL: HMPREF1544_03317 (EPB89796). Homolog of A. robostus S4: estExt_Genemark1.C_460040 (ProtID: 291135, Homeobox-like domain superfamily member).
231	-3.607009585	125937	gw1.10.260.1	Metabolism	Energy production and conversion	NADH-ubiquinone reductase complex 1 MLRQ subunit. Homolog of M. lusitanicus CBS 277.49: Genemark1.1030_g (ProtID: 105267, NADH dehydrogenase (ubiquinone) 1 alpha subcomplex subunit 4) and gw1.08.446.1 (ProtID: 125736, NADH dehydrogenase complex protein); M. circinelloides 1006PhL: HMPREF1544_11479 (EPB81794), HMPREF1544_03259 (EPB89876) and HMPREF1544_05560 (EPB87677). Homolog of C. neoformans H9…
232	-3.600193917	113464	Genemark1.9227_g	Cellular process and signaling	Posttranslational modification, protein turnover, chaperones	Aspartyl protease. Homolog of e.g. C. albicans SC5314: CAALFM_C203670WAT0 (ProtID: 58387 CAALFM_C203680WAT0 (ProtID: 58388) "candidapepsin" aspartyl proteases; S. pombe 972h-: sxa1 (SPAC26A3.01, aspartic protease); S. cerevisiae S288C: ysp3 (YLR121C, aspartic protease, member of the yapsin family of proteases involved in cell wall growth and maintenance, attached to the plasma membrane via a glyc…
233	-3.597294614	112793	Genemark1.8556_g	Poorly characterized	Unknown function	Uncharacterized protein. Homolog of M. lusitanicus CBS 277.49: Mucci1.fgeneshMC_pg.1_#_980 (ProtID: 76874), Genemark1.10323_g (ProtID: 114560), Mucci1.estExt_fgeneshMC_pg.C_11547 (ProtID: 90329), etc.; M. circinelloides 1006PhL: HMPREF1544_12335 (EPB80972), HMPREF1544_03868 (EPB89359), HMPREF1544_08853 (EPB84416), etc.;
234	-3.59347917	161673	fgenesh1_pg.03_#_788	Poorly characterized	Unknown function	Homolog of A. fumigatus Af293: Afu3g03790, Afu5g06900, Afu3g13740 and Afu7g08575 (Hsp70 family chaperones), Afu1g15200, Afu4g14040; A. nidulans FGSC A4: AN3519, AN2646, AN7370, AN0587 (Putative Hsp70 family chaperone; transcript is induced by nitrate), AN0866, AN1588, AN6099; N. crassa OR74A: NCU03288T0 (ProtID: 1353), NCU01499T0 (ProtID: 3486), NCU04396T0 (ProtID: 6122), NCU09471T0 (ProtID: 3741…
235	-3.592534404	19268	Mucci1.gw1.1.1269.1	Information storage and processing	RNA processing and modification	Splicing factor RNPS1, SR protein superfamily. Homolog of S. pombe 972h-: spo5 (SPBC29A10.02, meiotic RNA-binding protein 1); S. cerevisiae S288C: PAB1 (YER165W, Poly(A) binding protein; interacts with the cleavage factor complex CF I, mediates interactions between the 5' cap structure and the 3' mRNA poly(A) tail, involved in control of poly(A) tail length, interacts with translation factor eIF-…
236	-3.588199082	155836	fgenesh1_kg.03_#_312_#_447_1_CCIA_CCIB_EXTA	Metabolism	Amino acid transport and metabolism	Proline oxidase. Homolog of e.g. S. cerevisiae S288C: S. pombe 972h-: put1 (SPCC70.03c, predicted proline dehydrogenase); PUT1 (YLR142W, Proline oxidase; nuclear-encoded mitochondrial protein involved in utilization of proline as sole nitrogen source; PUT1 transcription is induced by Put3p in the presence of proline and the absence of a preferred nitrogen source); C. neoformans H99: CNAG_02048T0 …
237	-3.578667431	111402	Genemark1.7165_g	Metabolism	Carbohydrate transport and metabolism	Fructose-1,6-bisphosphatase. Homolog of S. pombe 972h-: fbp1 (SPBC1198.14c, fructose-1,6-bisphosphatase); S. cerevisiae S288C: FBP1 (YLR377C, Fructose-1,6-bisphosphatase; key regulatory enzyme in the gluconeogenesis pathway, required for glucose metabolism; undergoes either proteasome-mediated or autophagy-mediated degradation depending on growth conditions; glucose starvation results in redistri…
238	-3.557568258	131995	gw1.03.2249.1	Metabolism	Carbohydrate transport and metabolism	Predicted glycoside hydrolase/deacetylase. CAZy family: CE4. Orthologs: Chitin deacetylase of S. cerevisiae S288C: cda2, C. albicans SC5314: 54389 and M. circinelloides 1006PhL: 2084. Homolog of M. lusitanicus CBS 277.49: gw1.01.2793.1 (ProtID: 133575), fgenesh1_kg.03_#_211_#_147_1_CCIA_CCIB_EXTA (ProtID: 155735), fgenesh1_kg.05_#_194_#_0_0_CCIB7764.g1_CCIA_CCIB_EXTA (ProtID: 156524), e_gw1.01.43…
239	-3.549891724	159330	fgenesh1_pg.01_#_1719	Poorly characterized	General function prediction only	Thioesterase. Homolog of S. pombe 972h-: SPBC31F10.02 (predicted acyl-CoA hydrolase); C. neoformans H99: CNAG_00688T0 (ProtID: 599, HGG motif-containing thioesterase); N. crassa OR74A: NCU05522T0 (ProtID: 9003) and NCU01215T0 (ProtID: 7637) GG motif-containing thioesterases, NCU05244T0 (ProtID: 6686, K+-channel ERG and related proteins, contain PAS/PAC sensor domain, member of the thioesterase su…
240	-3.548219549	155268	fgenesh1_kg.02_#_141_#_BAB69056.1	Metabolism	Lipid transport and metabolism	Fatty acid desaturase. Homolog of C. neoformans H99: CNAG_01150T0 (ProtID: 1023, fatty acid desaturase, has a role in lipid metabolic process.); A. nidulans FGSC A4: odeA (AN1037, Oleate delta-12 desaturase; transcriptionally regulated by low temperature and by light) and an2 (AN7204, putative oleoyl-delta12 desaturase); N. crassa OR74A: NCU02209T0 (ProtID: 10512) and NCU09497T0 (ProtID: 3801) fa…
241	-3.536087914	105619	Genemark1.1382_g	Metabolism	Energy production and conversion	Dihydrolipoamide transacylase (alpha-keto acid dehydrogenase E2 subunit). Homolog of S. pombe 972h-: lat1 (SPCC794.07, predicted dihydrolipoamide S-acetyltransferase E2), kgd2 (SPBC776.15c, predicted dihydrolipoamide S-succinyltransferase, e2 component of oxoglutarate dehydrogenase complex) and pdx1 (SPCC1259.09c, predicted pyruvate dehydrogenase protein x component); C. neoformans H99: CNAG_0112…
242	-3.532432333	83367	Mucci1.fgeneshMC_pg.6_#_309	Metabolism	Carbohydrate transport and metabolism; Secondary metabolites biosynthesis, transport and catabolism	Dimeric dihydrodiol dehydrogenase. Homolog of S. pombe 972h-: dhd1 (SPAC513.06c, predicted D-xylose 1-dehydrogenase (NADP+)); C. neoformans H99: CNAG_06529T0 (ProtID: 5881, dimeric dihydrodiol dehydrogenase) and CNAG_00012T0 (ProtID: 12, dimeric dihydrodiol dehydrogenase); A. fumigatus Af293: Afu8g04870 and Afu1g07520 have domain(s) with predicted oxidoreductase activity; N. crassa OR74A: NCU0170…
243	-3.525189358	148011	e_gw1.07.255.1	Metabolism	Energy production and conversion	Branched chain alpha-keto acid dehydrogenase complex, alpha subunit. Homolog of C. neoformans H99: CNAG_02284T0 (ProtID: 2051, Branched chain alpha-keto acid dehydrogenase complex, alpha subunit, has oxidoreductase activity and role in metabolic process); A. fumigatus Af293: Afu6g08830 (2-oxoisovalerate dehydrogenase complex alpha subunit); A. nidulans FGSC A4: AN1726 (putative 3-methyl-2-oxobuta…
244	-3.523937933	148417	e_gw1.08.684.1	Poorly characterized	General function prediction only	Predicted MFS transporter. Homolog of e.g. S. pombe 972h-: SPAC6F6.04c and SPAC922.05c (predicted transmembrane transporters); N. crassa OR74A: NCU05886T0 (ProtID: 10768) and NCU10512T0 (ProtID: 5548, has transporter activity and a predicted role in carbohydrate metabolic process).
245	-3.517067598	37465	Mucci1.e_gw1.3.737.1	Cellular process and signaling	Posttranslational modification, protein turnover, chaperones	Aspartyl protease. Homolog of e.g. C. albicans SC5314: CAALFM_C203670WAT0 (ProtID: 58387 CAALFM_C203680WAT0 (ProtID: 58388) "candidapepsin" aspartyl proteases; S. pombe 972h-: sxa1 (SPAC26A3.01, aspartic protease); S. cerevisiae S288C: ysp3 (YLR121C, aspartic protease, member of the yapsin family of proteases involved in cell wall growth and maintenance, attached to the plasma membrane via a glyc…
246	-3.513816875	189960	estExt_fgenesh1_pg.C_050271	Metabolism	Carbohydrate transport and metabolism	Glucose-6-phosphate 1-dehydrogenase. Homolog of M. lusitanicus CBS 277.49: estExt_Genemark1.C_130024 (ProtID: 186010) and e_gw1.06.1243.1 (ProtID: 145983) Glucose-6-phosphate 1-dehydrogenases. Homolog of S. pombe 972h-: gcd1 (SPCC794.01c, glucose dehydrogenase), zwf1 (SPAC3A12.18, glucose-6-phosphate 1-dehydrogenase), SPAC3C7.13c (glucose-6-phosphate 1-dehydrogenase); S. cerevisiae S288C: ZWF1 (Y…
247	-3.509938571	166448	fgenesh1_pg.08_#_18	Poorly characterized	Unknown function	Homolog of M. lusitanicus CBS 277.49: Genemark1.10735_g (ProtID: 114972), Mucci1.fgeneshMC_pg.1_#_344 (ProtID: 76238, histone acetyltransferase SAGA/ADA, catalytic subunit PCAF/GCN5 and related proteins), Genemark1.9647_g (ProtID: 113884), Mucci1.fgeneshMC_pg.2_#_2 (ProtID: 77710); M. circinelloides 1006PhL: HMPREF1544_08873 (EPB84354), HMPREF1544_02900 (EPB90216), HMPREF1544_02904 (EPB90220), HM…
248	-3.508975263	163718	fgenesh1_pg.05_#_103	Information storage and processing	Transcription	C2H2-type Zinc finger transcription factor. Homolog of e.g. S. pombe 972h-: prz1 (SPAC4G8.13c, calcineurin responsive transcription factor); S. cerevisiae S288C: CRZ1 (YNL027W, transcription factor, activates transcription of stress response genes; nuclear localization is positively regulated by calcineurin-mediated dephosphorylation; rapidly localizes to the nucleus under blue light stress; can …
249	-3.502445736	20417	Mucci1.gw1.12.291.1	Poorly characterized	General function prediction only	Putative calcium-dependent phosphate transporter. Homolog of S. pombe 972h-: SPAC2G11.09 (predicted calcium ion transmembrane transporter), SPAC24H6.13 (predicted calcium permeable stress-gated cation channel) and rsn1 (SPBC354.08c, predicted transmenbrane transporter); S. cerevisiae S288C: RSN1 (YMR266W, Membrane protein of unknown function; overexpression suppresses NaCl sensitivity of sro7 mut…
250	-3.501749421	140836	e_gw1.03.1840.1	Metabolism	Nucleotide transport and metabolism	Xanthine/uracil transporter. Homolog of S. pombe 972h-: SPAC1399.01c (predicted nucleobase transmembrane transporter); C. albicans SC5314: CAALFM_C406530CAT0 (ProtID: 57234, xanthine/uracil transporter); C. neoformans H99: CNAG_06817T0 (ProtID: 6148, xanthine/uracil transporter); A. fumigatus Af293: uapC (Afu7g05910, Purine transporter; high-affinity, high-capacity, purine/H+ symporter; specific …
251	-3.499267715	170034	estExt_Genewise1.C_021344	Metabolism	Lipid transport and metabolism	Predicted lipase. Homolog of e.g. S. cerevisiae S288C: LIH1 (YJR107W, putative lipase); C. albicans SC5314: CAALFM_C401120CAT0 (ProtID: 56754) and CAALFM_C600980CAT0 (ProtID: 55806) predicted lipases; A. fumigatus Af293: Afu7g04950 and Afu6g06510 (have domain(s) with predicted triglyceride lipase activity and role in lipid metabolic process), Afu5g02040 (putative extracellular lipase; repressed b…
252	-3.49794087	155285	fgenesh1_kg.02_#_158_#_2038_1_CCIA_CCIB_EXTA	Poorly characterized	Unknown function	Homolog of M. lusitanicus CBS 277.49: Mucci1.fgeneshMC_pg.5_#_494 (ProtID: 82537), Genemark1.1874_g (ProtID: 106111), fgenesh1_pg.01_#_1767 (ProtID: 159378); M. circinelloides 1006PhL: HMPREF1544_08051 (EPB85157), HMPREF1544_10868 (EPB82410), HMPREF1544_00811 (EPB92242), HMPREF1544_04059 (EPB89068), HMPREF1544_08188 (EPB85059), HMPREF1544_01968 (EPB91263), HMPREF1544_01604 (EPB91473), HMPREF1544_…
253	-3.486546278	108308	Genemark1.4071_g	Poorly characterized	Unknown function	Homolog of M. circinelloides 1006PhL: HMPREF1544_01226 (EPB91932).
254	-3.475978636	157529	fgenesh1_kg.12_#_30_#_510_1_CCIA_CCIB_EXTA	Poorly characterized	Unknown function	Class I glutamine amidotransferase-like protein. Homolog of M. circinelloides 1006PhL: HMPREF1544_08570 (EPB84697) and HMPREF1544_08569 (EPB84696). Homolog of e.g. S. pombe 972h-: hsp3101 (SPCC757.03c) and hsp3102 (SPAC5H10.02c) glyoxylase III, hsp3103 (SPBC947.09), hsp3104 (SPAC11D3.13) and hsp3105 (SPAC1F7.06) ThiJ domain protein, implicated in cellular detoxification; S. cerevisiae S288C: HSP3…
255	-3.469401727	152871	fgenesh1_pm.04_#_140	Metabolism	Energy production and conversion	Mitochondrial carnitine-acylcarnitine carrier protein. Homolog of e.g. S. pombe 972h-: rim2 (SPAC688.09, predicted mitochondrial carrier, pyrimidine nucleotide); S. cerevisiae S288C: RIM2 (YBR192W, mitochondrial pyrimidine nucleotide transporter; imports pyrimidine nucleoside triphosphates and exports pyrimidine nucleoside monophosphates; member of the mitochondrial carrier family); N. crassa OR7…
256	-3.458102758	154895	fgenesh1_kg.01_#_242_#_1635_1_CCIA_CCIB_EXTA	Metabolism	Lipid transport and metabolism	Cytochrome P450 CYP4/CYP19/CYP26 subfamilies. Homolog of e.g. C. neoformans H99: CNAG_04029T0 (ProtID: 3620, Cytochrome P450 monooxygenase); A. fumigatus Af293: Afu4g09980 (putative cytochrome P450 monooxygenase); A. nidulans FGSC A4: stcF (AN7818, putative sterigmatocystin biosynthesis P450 monooxygenase with a predicted role in sterigmatocystin/aflatoxin biosynthesis); N. crassa OR74A: NCU08128…
257	-3.456216194	113110	Genemark1.8873_g	Poorly characterized	Unknown function	Has a Harbinger transposase-derived nuclease domain. Homolog of M. lusitanicus CBS 277.49: Genemark1.3488_g (ProtID: 107725), Mucci1.fgeneshMC_pg.5_#_501 (ProtID: 82544), Genemark1.7294_g (ProtID: 111531), Mucci1.fgeneshMC_pg.8_#_234 (ProtID: 84835), Genemark1.7102_g (ProtID: 111339), Mucci1.fgeneshMC_pg.10_#_291 (ProtID: 85973), Mucci1.fgeneshMC_pg.2_#_1475 (ProtID: 79183).
258	-3.456031709	83263	Mucci1.fgeneshMC_pg.6_#_205	Cellular process and signaling	Signal transduction mechanisms	Has a C-terminal arrestin domain. Predicted growth factor receptor-bound protein (GRB7, GRB10, GRB14). Homolog of M. lusitanicus CBS 277.49: fgenesh1_pg.04_#_164 (ProtID: 162489, has an N-terminal arrestin domain); M. circinelloides 1006PhL: HMPREF1544_08514 (EPB84715) and HMPREF1544_02333 (EPB90755).
259	-3.452526912	160045	fgenesh1_pg.02_#_649	Information storage and processing	Transcription	Transcription initiation factor IIF. Homolog of M. circinelloides 1006PhL: HMPREF1544_05869 (EPB87344).
260	-3.450610761	132261	gw1.02.2162.1	Cellular process and signaling	Signal transduction mechanisms	Predicted serine/threonine protein kinase. Homolog of S. pombe 972h-: byr2 (SPBC1D7.05, MAP kinase kinase kinase); S. cerevisiae S288C: BCK1 (YJL095W, MAPKKK acting in the protein kinase C signaling pathway; the kinase C signaling pathway controls cell integrity; upon activation by Pkc1p phosphorylates downstream kinases Mkk1p and Mkk2p; MAPKKK is an acronym for mitogen-activated protein (MAP) ki…
261	-3.44364555	104741	Genemark1.504_g	Metabolism	Amino acid transport and metabolism	Lysine-ketoglutarate reductase/saccharopine dehydrogenase. Homolog of M. lusitanicus CBS 277.49: e_gw1.04.1627.1 (ProtID: 143108, Lysine-ketoglutarate reductase/saccharopine dehydrogenase). Homolog of S. pombe 972h-: lys9 (SPBC3B8.03, saccharopine dehydrogenase); S. cerevisiae S288C: LYS9 (YNR050C, Saccharopine dehydrogenase (NADP+, L-glutamate-forming); catalyzes the formation of saccharopine fr…
262	-3.437641094	104734	Genemark1.497_g	Metabolism	Carbohydrate transport and metabolism	Predicted CAZy family: GH134. Orthologs: NA. Homolog of M. lusitanicus CBS 277.49: Mucci1.fgeneshMC_pg.1_#_1163 (ProtID: 77057) and Genemark1.490_g (ProtID: 104727) members of Glycoside Hydrolase Family 134. Homolog of A. nidulans FGSC A4 : AN6951, AN2710, AN6833, AN7638; A. fumigatus Af293: Afu1g01520.
263	-3.435361712	189175	estExt_fgenesh1_pg.C_030846	Metabolism	Lipid transport and metabolism	2-enoyl-CoA hydratase/3-hydroxyacyl-CoA dehydrogenase/Peroxisomal 3-ketoacyl-CoA-thiolase, sterol-binding domain and related enzymes. Homolog of M. lusitanicus CBS 277.49: e_gw1.09.256.1 (ProtID: 149224) and fgenesh1_kg.03_#_50_#_2778_1_CCIA_CCIB_EXTA (ProtID: 155574) 2-enoyl-CoA hydratase/3-hydroxyacyl-CoA dehydrogenase/Peroxisomal 3-ketoacyl-CoA-thiolase, sterol-binding domain and related enzym…
264	-3.42211351	159332	fgenesh1_pg.01_#_1721	Cellular process and signaling	Posttranslational modification, protein turnover, chaperones	Predicted E3 ubiquitin ligase. Has a Zinc finger, RING-CH-type domain. Homolog of S. pombe 972h-: SPAC57A7.09 (ubiquitin-protein ligase E3, human RNF13 family homolog, unknown biological role), SPBC15C4.06c (predicted ubiquitin-protein ligase E3 Meu34, human RNF13 family homolog, unknown biological role), SPCC4G3.12c (predicted ubiquitin-protein ligase E3), SPBP4H10.07 (predicted ubiquitin-protei…
265	-3.415025271	86922	Mucci1.fgeneshMC_pg.15_#_16	Cellular process and signaling	Signal transduction mechanisms	Invasion-inducing protein TIAM1/CDC24 and related RhoGEF GTPases. Homolog of M. circinelloides 1006PhL: HMPREF1544_05273 (EPB87981, has a predicted role in cellular communication / signal transduction mechanism).
266	-3.408152004	155962	fgenesh1_kg.04_#_4_#_2200_1_CCIA_CCIB_EXTA	Metabolism	Amino acid transport and metabolism	Alanine aminotransferase. Homolog of S. pombe 972h-: SPBC582.08 (predicted alanine aminotransferase); S. cerevisiae S288C: ALT1 (YLR089C, Alanine transaminase (glutamic pyruvic transaminase); involved in alanine biosynthesis and catabolism; TOR1-independent role in determining chronological lifespan; expression is induced in the presence of alanine; repression is mediated by Nrg1p) and ALT2 (YDR1…
267	-3.407839957	154743	fgenesh1_kg.01_#_90_#_233_1_CCIA_CCIB_EXTA	Metabolism	Lipid transport and metabolism	Squalene synthetase. Homolog of M. circinelloides 1006PhL: HMPREF1544_10223 (EPB83040, has a predicted role in tetraterpenes metabolism). Homolog of N. crassa OR74A: NCU00585T0 (ProtID: 2146, Squalene synthetase).
268	-3.402739852	78607	Mucci1.fgeneshMC_pg.2_#_899	Poorly characterized	Unknown function	Homolog of M. circinelloides 1006PhL: HMPREF1544_02035 (EPB91155).
269	-3.392075382	105158	Genemark1.921_g	Poorly characterized	General function prediction only	S-adenosyl-L-methionine (SAM)-dependent methyltransferase. Homolog of C. neoformans H99: (ProtID: CNAG_03783T0 3390, has predicted methyltransferase activity); A. nidulans FGSC A4: llmG (AN5874, putative LaeA-like methyltransferase); N. crassa OR74A: NCU10101T0 (ProtID: 6682, has predicted methyltransferase activity); etc.
270	-3.37955712	185744	estExt_Genemark1.C_090327	Poorly characterized	General function prediction only	S-adenosyl-L-methionine (SAM)-dependent methyltransferase. Homolog of C. neoformans H99: (ProtID: CNAG_03783T0 3390, has predicted methyltransferase activity); A. nidulans FGSC A4: llmG (AN5874, putative LaeA-like methyltransferase); N. crassa OR74A: NCU10101T0 (ProtID: 6682, has predicted methyltransferase activity); etc.
271	-3.373466139	164495	fgenesh1_pg.05_#_880	Poorly characterized	Unknown function	Homolog of M. circinelloides CBS 277.49: fgenesh1_pg.05_#_372 (ProtID: 163987, uncharacterized protein).
272	-3.352632463	157068	fgenesh1_kg.07_#_221_#_1458_1_CCIA_CCIB_EXTA	Poorly characterized	General function prediction only	Alanine-glyoxylate aminotransferase AGT1. Homologs have alanine-glyoxylate aminotransferase activity; e.g.: S. cerevisiae S288C: AGX1 (YFL030W, catalyzes the synthesis of glycine from glyoxylate); C. albicans SC5314: CAALFM_C604220CAT0 (ProtID: 56103); C. neoformans H99: CNAG_07808T0 (ProtID: 6829); A. fumigatus Af293: Afu1g09470 (Putative class V aminotransferase; transcript up-regulated in coni…
273	-3.352051323	162662	fgenesh1_pg.04_#_337	Poorly characterized	Unknown function	Homolog of M. circinelloides 1006PhL: HMPREF1544_06586 (EPB8661).
274	-3.351337488	21313	Mucci1.gw1.6.1059.1	Metabolism	Inorganic ion transport and metabolism	Ammonia permease. Homolog of M. lusitanicus CBS 277.49: fgenesh1_pm.02_#_247 (ProtID: 152044, ammonia permease, transcript was downregulated in anaerobic conditions). Homolog of e.g. S. pombe: amt1 (PCPB1C11.01, plasma membrane ammonium transmembrane transporter); A. fumigatus Af293: Afu1g10930 (Putative ammonium transporter; transcript downregulated in response to voriconazole); N. crassa OR74A:…
275	-3.350587926	74230	Mucci1.fgeneshMC_pm.5_#_340	Poorly characterized	Unknown function	Has a predicted Acyl-CoA N-acyltransferase domain. Homolog of e.g A. robostus: estExt_fgenesh1_pg.C_490003 (ProtID: 266199, Acetyltransferase (GNAT) family member); S. pombe: SPAC11D3.02c (predicted ELLA family acetyltransferase); A. nidulans FGSC A4: ngn22 (AN0626, Putative GNAT-type acetyltransferase); N. crassa OR74A: NCU09474T0 and A. fumigatus Af293: Afu1g17080 have domains with predicted N-…
276	-3.343686527	108531	Genemark1.4294_g	Metabolism	Lipid transport and metabolism	Predicted phosphate acyltransferase, contains PlsC domain. Homolog of M.circinelloides 1006PhL: HMPREF1544_11692 (EPB81574, has predicted role in metabolism).
277	-3.342822953	108626	Genemark1.4389_g	Metabolism	Carbohydrate transport and metabolism	Permease of the major facilitator superfamily. Homolog of S. pombe 972h-: ght6 (SPCC1235.13, plasma membrane glucose/fructose:proton symporter); S. cerevisiae S288C: GAL2 (YLR081W, Galactose permease; required for utilization of galactose; also able to transport glucose); A. robostus S4: fgenesh2_kg.17_#_45_#_Locus6057v1rpkm3.87 (ProtID: 324845), estExt_Genewise1Plus.C_1250016 (ProtID: 232931) pr…
278	-3.339804348	153298	fgenesh1_pm.05_#_165	Metabolism	Energy production and conversion	Aconitase. Homolog of M. lusitanicus CBS 277.49: estExt_fgenesh1_pm.C_020069 (ProtID: 186385, Aconitase). Homolog of e.g. S. pombe 972h-: aco1 (SPAC24C9.06c, predicted aconitate hydratase); S. cerevisiae S288C: ACO1 (YLR304C, aconitase; required for the tricarboxylic acid (TCA) cycle and also independently required for mitochondrial genome maintenance; component of the mitochondrial nucleoid; mut…
279	-3.336539429	157439	fgenesh1_kg.10_#_71_#_269_1_CCIA_CCIB_EXTA	Metabolism	Secondary metabolites biosynthesis, transport and catabolism	Alcohol dehydrogenase, class V. Homolog of M. lusitanicus CBS 277.49: fgenesh1_pg.02_#_1001 (ProtID: 160397), fgenesh1_kg.02_#_374_#_681_1_CCIA_CCIB_EXTA (ProtID: 155501) and Mucci1.estExt_fgeneshMC_pg.C_21212 (ProtID: 90838) alcohol dehydrogenases, their transcripts were downregulated in anaerobic conditions as well. Homolog of S. pombe 972h-: fmd2 (SPBC1198.01, glutathione-dependent formaldehyd…
280	-3.331566888	155554	fgenesh1_kg.03_#_30_#_1745_1_CCIA_CCIB_EXTA	Poorly characterized	General function prediction only	WD40-like repeat containing protein. Homolog of M. lusitanicus CBS 277.49: Genemark1.4061_g (ProtID: 108298, WD40-like repeat containing protein). Homolog of S. pombe 972h-: SPCC4G3.03 (WD40/YVTN repeat-like protein); S. cerevisiae S288C: YLR149C (protein of unknown function; overexpression causes a cell cycle delay or arrest; null mutation results in a decrease in plasma membrane electron transp…
281	-3.329351822	122685	gw1.03.998.1	Metabolism	Energy production and conversion	NADP/FAD dependent oxidoreductase. Homolog of S. pombe 972h-: ccr1 (SPBC29A10.01, NADPH-cytochrome p450 reductase), tah18 (SPAC1296.06, predicted CIA machinery NADPH-dependent diflavin oxidoreductase) and SPBC12C2.03c (predicted methionine synthase reductase); N. crassa OR74A: NCU03697T0 (ProtID: 7259, NADP/FAD dependent oxidoreductase); etc.
282	-3.312570021	132239	gw1.05.1404.1	Cellular process and signaling	Signal transduction mechanisms	Serine/threonine protein kinase. Homolog of S. pombe 972h-: byr2 (SPBC1D7.05, MAP kinase kinase kinase); S. cerevisiae S288C: BCK1 (YJL095W, MAPKKK acting in the protein kinase C signaling pathway; the kinase C signaling pathway controls cell integrity; upon activation by Pkc1p phosphorylates downstream kinases Mkk1p and Mkk2p; MAPKKK is an acronym for mitogen-activated protein (MAP) kinase kinas…
283	-3.309918446	109635	Genemark1.5398_g	Poorly characterized	Unknown function	Homolog of M. circinelloides 1006PhL: HMPREF1544_03510 (EPB89710).
284	-3.309406755	135692	e_gw1.01.511.1	Cellular process and signaling	Posttranslational modification, protein turnover, chaperones	Aspartyl protease. Homolog of e.g. C. albicans SC5314: CAALFM_C203670WAT0 (ProtID: 58387 CAALFM_C203680WAT0 (ProtID: 58388) "candidapepsin" aspartyl proteases; S. pombe 972h-: sxa1 (SPAC26A3.01, aspartic protease); S. cerevisiae S288C: ysp3 (YLR121C, aspartic protease, member of the yapsin family of proteases involved in cell wall growth and maintenance, attached to the plasma membrane via a glyc…
285	-3.302421565	145983	e_gw1.06.1243.1	Metabolism	Carbohydrate transport and metabolism	Glucose-6-phosphate 1-dehydrogenase. Homolog of M. lusitanicus CBS 277.49: estExt_Genemark1.C_130024 (ProtID: 186010) and estExt_fgenesh1_pg.C_050271 (ProtID: 189960)glucose-6-phosphate 1-dehydrogenases. Homolog of S. pombe 972h-: gcd1 (SPCC794.01c, glucose dehydrogenase), zwf1 (SPAC3A12.18, glucose-6-phosphate 1-dehydrogenase), SPAC3C7.13c (glucose-6-phosphate 1-dehydrogenase); S. cerevisiae S28…
286	-3.297765222	157047	fgenesh1_kg.07_#_200_#_444_1_CCIA_CCIB_EXTA	Poorly characterized	General function prediction only	Predicted haloacid dehalogenase-like hydrolase. Homolog of M. circinelloides 1006PhL: HMPREF1544_00506 (EPB92493). Homolog of C. neoformans H99: CNAG_04236T0 (ProtID: 3817, predicted haloacid dehalogenase-like hydrolase); A. robostus S4: fgenesh2_kg.388_#_2_#_Locus8954v1rpkm1.49 (ProtID: 330002, predicted haloacid dehalogenase-like hydrolase).
287	-3.297153493	138461	e_gw1.02.959.1	Poorly characterized	General function prediction only	Predicted A22B transmembrane endopeptidase. Homolog of S. pombe 972h-: ypf1 (SPAC25B8.17, predicted intramembrane aspartyl protease of the perinuclear ER membrane Ypf1); S. cerevisiae S288C: YPF1 (YKL100C, Intramembrane aspartyl protease of the perinuclear ER membrane; acts in a branch of ER-associated degradation (ERAD) that degrades functional proteins rather than misfolded proteins; regulates …
288	-3.288493378	107896	Genemark1.3659_g	Poorly characterized	Unknown function	Homolog of M. lusitanicus CBS 277.49: estExt_Genemark1.C_030161 (ProtID: 183364), Genemark1.6918_g (ProtID: 111155), Genemark1.11450_g(ProtID: 115687), Genemark1.12002_g (ProtID: 116239), Genemark1.11491_g(ProtID: 115728), Genemark1.11490_g (ProtID: 115727); M. circinelloides 1006PhL: HMPREF1544_03641 (EPB89557), HMPREF1544_10105 (EPB83120), HMPREF1544_05082 (EPB88138), HMPREF1544_07833 (EPB85373…
289	-3.286383531	190286	estExt_fgenesh1_pg.C_060286	Metabolism	Energy production and conversion	Kynurenine 3-monooxygenase and related flavoprotein monooxygenases. Homolog of N. crassa OR74A: NCU08173T0 (ProtID: 10589, Kynurenine 3-monooxygenase and related flavoprotein monooxygenase), NCU07194T0 (ProtID: 8486, has a FAD bindig domain, monooxygenase activity), NCU03470T0 (ProtID: 2790)
290	-3.282076238	154340	fgenesh1_pm.09_#_96	Metabolism	Amino acid transport and metabolism	Glycine dehydrogenase (decarboxylating). Homolog of S. pombe 972h-: gcv2 (SPAC13G6.06c, predicted glycine cleavage complex subunit P); S. cerevisiae S288C: GCV2 (YMR189W, P subunit of the mitochondrial glycine decarboxylase complex; glycine decarboxylase is required for the catabolism of glycine to 5,10-methylene-THF; expression is regulated by levels of 5,10-methylene-THF in the cytoplasm); A. f…
291	-3.264336424	154741	fgenesh1_kg.01_#_88_#_2180_1_CCIA_CCIB_EXTA	Poorly characterized	General function prediction only	Defense-related protein containing SCP domain. Homolog of e.g. S. cerevisiae S288C: PRY2 (YKR013W, sterol binding protein involved in the export of acetylated sterols; role in sterol export is redundant with that of PRY1; redundant role with PRY1 and PRY3 in the export of free fatty acids; may be involved in detoxification of hydrophobic compounds; secreted glycoprotein and member of the CAP prot…
292	-3.259868514	21707	Mucci1.gw1.2.1564.1	Metabolism	Inorganic ion transport and metabolism	Predicted potassium transporter (Kch family member). Homolog of M. lusitanicus CBS 277.49: fgenesh1_kg.02_#_184_#_1194_1_CCIA_CCIB_EXTA (ProtID: 155311) and gw1.07.1206.1 (ProtID: 130102); M. circinelloides 1006PhL: HMPREF1544_09743 (EPB83522, uncharacterized), while HMPREF1544_07014 (EPB86202) and HMPREF1544_11470 (EPB81814) have predicted role in mating. Homolog of e.g.: S. cerevisiae S288C: PR…
293	-3.250348296	157230	fgenesh1_kg.08_#_121_#_284_1_CCIA_CCIB_EXTA	Metabolism	Energy production and conversion	Aldehyde dehydrogenase. Homolog of M. lusitanicus CBS 277.49:estExt_Genewise1Plus.C_060543 (ProtID: 179978, aldehyde dehydrogenase) and Mucci1.estExt_fgeneshMC_pm.C_30555 (ProtID: 88176, Delta-1-pyrroline-5-carboxylate dehydrogenase), transcripts were downregulated in anaerobic conditions. Homolog of e.g. S. pombe 972h-: atd2 (SPAC922.07c, predicted aldehyde dehydrogenase); S. cerevisiae S288C: A…
294	-3.245291477	114898	Genemark1.10661_g	Poorly characterized	Unknown function	Has a Pleckstrin homology domain and an AH/BAR domain superfamily domain. Homolog of M. circinelloides 1006PhL: HMPREF1544_08591 (EPB84648).
295	-3.241167547	85917	Mucci1.fgeneshMC_pg.10_#_235	Cellular process and signaling	Cell wall/membrane/envelope biogenesis	Chitin synthase/hyaluronan synthase (glycosyltransferases). Orthologs: Chitin synthase (GT212) of C. albicans SC5314: 55158 and M. circinelloides 1006PhL: 3694. Homolog of e.g. S. pombe 972h-: chs1 (SPAC13G6.12c) and chs2 (SPBC1709.01) chitin synthases; S. cerevisiae S288C: CHS1 (YNL192W, Chitin synthase I; requires activation from zymogenic form in order to catalyze the transfer of N-acetylgluco…
296	-3.240314042	155545	fgenesh1_kg.03_#_21_#_1287_1_CCIA_CCIB_EXTA	Cellular process and signaling	Posttranslational modification, protein turnover, chaperones	Alkyl hydroperoxide reductase, thiol specific antioxidant and related enzymes. Homolog of S. pombe 972h-: tpx1 (SPCC576.03c, thioredoxin peroxidase); S. cerevisiae S288C: PRX1 (YBL064C, Mitochondrial peroxiredoxin with thioredoxin peroxidase activity; has a role in reduction of hydroperoxides; reactivation requires Trr2p and glutathione; induced during respiratory growth and oxidative stress; pho…
297	-3.23356949	114253	Genemark1.10016_g	Metabolism	Secondary metabolites biosynthesis, transport and catabolism	Short-chain alcohol dehydrogenase/3-hydroxyacyl-CoA dehydrogenase. Homolog of e.g. C. neoformans H99: CNAG_02935T0 (ProtID: 2617, predicted dehydrogenase with oxidoreductase activity); A. nidulans FGSC A4: AN0179 (putative oxidoreductase; protein induced by farnesol); N. crassa OR74A: NCU08044T0 (ProtID: 6273, predicted dehydrogenase).
298	-3.226466921	160630	fgenesh1_pg.02_#_1234	Poorly characterized	Unknown function	Homolog of M. lusitanicus CBS 277.49: fgenesh1_pg.02_#_1234 (ProtID: 160630), Genemark1.8280_g (ProtID: 112517), fgenesh1_kg.01_#_194_#_3072_0_CCIA7395.b1_CCIA_CCIB_EXTA (ProtID: 154847), fgenesh1_kg.01_#_195_#_3072_0_CCIA7395.g1_CCIA_CCIB_EXTA(ProtID: 154848); M. circinelloides 1006PhL: HMPREF1544_05058 (EPB88114), HMPREF1544_10289 (EPB82944), HMPREF1544_09563 (EPB83713).
299	-3.225703823	186385	estExt_fgenesh1_pm.C_020069	Metabolism	Energy production and conversion; Amino acid transport and metabolism	Aconitase. Homolog of M. circinelloides CBS 277.49: fgenesh1_pm.05_#_165 (ProtID: 153298, Aconitase). Homolog of e.g. S. pombe 972h-: aco1 (SPAC24C9.06c, predicted aconitate hydratase); S. cerevisiae S288C: ACO1 (YLR304C, aconitase; required for the tricarboxylic acid (TCA) cycle and also independently required for mitochondrial genome maintenance; component of the mitochondrial nucleoid; mutatio…
300	-3.205632329	132688	gw1.02.2218.1	Poorly characterized	General function prediction only	1,4-benzoquinone reductase-like; Trp repressor binding protein-like/protoplast-secreted protein. Orthologs: 1,4-benzoquinone reductase-like; Trp repressor binding protein-like/protoplast-secreted protein of M. circinelloides 1006PhL: 5607. Homolog of e.g. S. pombe 972h-: obr1 (SPAC3C7.14c, predicted NAD(P)H dehydrogenase (quinone)); S. cerevisiae S288C: PST2 (YDR032C, FMN-dependent NAD(P)H:quinon…
301	-3.204005003	156168	fgenesh1_kg.04_#_210_#_2682_1_CCIA_CCIB_EXTA	Poorly characterized	Unknown function	Homolog of M. lusitanicus CBS 277.49: Mucci1.fgeneshMC_pg.1_#_1814 (ProtID: 77708), Genemark1.6482_g (ProtID: 110719), fgenesh1_pg.08_#_159 (ProtID: 166589), Mucci1.fgeneshMC_pg.9_#_448 (ProtID: 85641), fgenesh1_pg.01_#_708 (ProtID: 158319), Genemark1.8283_g (ProtID: 112520), Genemark1.5291_g(ProtID: 109528), Genemark1.7837_g (ProtID: 112074); M. circinelloides 1006PhL: HMPREF1544_00138 (EPB93064…
302	-3.200515406	161830	fgenesh1_pg.03_#_945	Poorly characterized	Unknown function	Homolog of M. circinelloides 1006PhL: HMPREF1544_07491 (EPB85740).
303	-3.198975681	115763	Genemark1.11526_g	Poorly characterized	Unknown function	Has a reverse transcriptase zinc-binding domain. Homologs have not been found in other invesetigated fungal species. Numerous homologs in M. circinelloides, e.g.: M. lusitanicus CBS 277.49: Genemark1.8273_g (ProtID: 112510, uncharacterized) and Genemark1.1795_g (ProtID: 106032, uncharacterized), Genemark1.1202_g (ProtID: 105439, putative reverse transcriptase).
304	-3.198667839	71408	Mucci1.fgeneshMC_pm.1_#_138	Metabolism	Amino acid transport and metabolism	Alanine aminotransferase. Homolog of e.g. S. pombe 972h-: SPBC582.08 (predicted alanine aminotransferase); S. cerevisiae S288C: alt1 (YLR089C, Alanine transaminase (glutamic pyruvic transaminase); involved in alanine biosynthesis and catabolism; TOR1-independent role in determining chronological lifespan; expression is induced in the presence of alanine; repression is mediated by Nrg1p) and alt2 …
305	-3.193258964	106017	Genemark1.1780_g	Poorly characterized	Unknown function	Homolog of M. lusitanicus CBS 277.49: Mucci1.fgeneshMC_pg.12_#_200 (ProtID: 86573) and Mucci1.fgeneshMC_pg.4_#_684 (ProtID: 81415); M. circinelloides 1006PhL: HMPREF1544_04867 (EPB88283).
306	-3.189573239	166949	fgenesh1_pg.08_#_519	Poorly characterized	Unknown function	Galactose oxidase/Kelch repeat-containing protein with a beta-propeller domain. Homologs have not been found in other invesetigated fungal species. Numerous homologs in M. circinelloides. Homolog of e.g. M. lusitanicus CBS 277.49: Genemark1.8768_g (ProtID: 113005, Host cell transcription factor HCFC1), Genemark1.10480_g (ProtID: 114717, predicted glyceraldehyde 3-phosphate dehydrogenase activity,…
307	-3.18201549	162617	fgenesh1_pg.04_#_292	Metabolism	Amino acid transport and metabolism	Acetylglutamate kinase/acetylglutamate synthase. Homolog of M. circinelloides 1006PhL: EPB83445 (has a role in metabolism of amino acids. Homolog of S. pombe 972h-: arg11 (SPAC4G9.09c, N-acetyl-gamma-glutamyl-phosphate reductase/acetylglutamate kinase); S. cerevisiae S288C: ARG5,6 (YER069W, Acetylglutamate kinase and N-acetyl-gamma-glutamyl-phosphate reductase; N-acetyl-L-glutamate kinase (NAGK) …
308	-3.179088689	111376	Genemark1.7139_g	Poorly characterized	Unknown function	Homolog of S. pombe 972h-: SPAC222.17 (uncharacterized conserved fungal protein); C. neoformans H99: CNAG_03937T0 (ProtID: 3534); C. albicans SC5314: CAALFM_C602530CAT0 (ProtID: 55948).
309	-3.178971115	144393	e_gw1.05.976.1	Metabolism	Lipid transport and metabolism	Acyl-CoA:dihydroxyactetone-phosphate acyltransferase DHAPAT. Homolog of M. circinelloides 1006PhL: HMPREF1544_02746 (EPB90380, has a predicted role in phospholipid metabolism). Homolog of C. albicans SC5314: CNAG_03298T0 (ProtID: 58884, mitochondrial glycerol-3-phosphate acyltransferase GPAT); A. fumigatus Af293: Afu5g11030 and A. nidulans FGSC A4: AN0206 have domain(s) with predicted transferase…
310	-3.161540146	84684	Mucci1.fgeneshMC_pg.8_#_83	Poorly characterized	Unknown function	Homolog of M. circinelloides 1006PhL: HMPREF1544_08553 (EPB8468). Homolog of S. pombe 972h-: tim11 (SPBC106.0c, predicted F1-FO ATP synthase subunit E); S. cerevisiae S288C: tim11 (YDR322C-A, Subunit e of mitochondrial F1F0-ATPase; ATPase is a large, evolutionarily conserved enzyme complex required for ATP synthesis; essential for the dimeric and oligomeric state of ATP synthase, which in turn de…
311	-3.160693057	141423	e_gw1.03.285.1	Information storage and processing	Chromatin structure and dynamics	Histone acetyltransferase (MYST family). Homolog of e.g. Homolog of S. pombe 972h-: mst1 (SPAC637.12c, KAT5 family histone acetyltransferase); C. neoformans H99: CNAG_03583T0 (ProtID: 3205, Histone acetyltransferase (MYST family)); A. nidulans FGSC A4:nmy2 (AN3071, putative MYST-type histone acetyltransferase; transcript upregulated in response to camptothecin); N. crassa OR74A: NCU02249T0 (ProtI…
312	-3.158341452	116326	Genemark1.12089_g	Poorly characterized	Unknown function	Homolog of M. lusitanicus CBS 277.49: Genemark1.3062_g (ProtID: 107299) and fgenesh1_pg.01_#_671 (ProtID: 158282).
313	-3.158341452	107299	Genemark1.3062_g	Poorly characterized	Unknown function	Homolog of M. lusitanicus CBS 277.49: Genemark1.12089_g (ProtID: 116326) and fgenesh1_pg.01_#_671 (ProtID: 158282).
314	-3.145360747	107889	Genemark1.3652_g	Cellular process and signaling	Posttranslational modification, protein turnover, chaperones	Has an SNRNP25, ubiquitin-like domain. Homolog of 1006PhL: HMPREF1544_09853 (EPB83378). Homolog of A. robostus S4: estExt_fgenesh1_pg.C_1810016 (ProtID: 269574).
315	-3.142612239	160515	fgenesh1_pg.02_#_1119	Poorly characterized	Unknown function	Homolog of M. lusitanicus CBS 277.49: fgenesh1_pg.02_#_1119 (ProtID: 160515), Genemark1.10427_g (ProtID: 114664), Genemark1.5489_g (ProtID: 109726), Mucci1.fgeneshMC_pg.9_#_458 (ProtID: 85651); M. circinelloides 1006PhL: HMPREF1544_02238 (EPB90984), HMPREF1544_00373 (EPB92644), HMPREF1544_09803 (EPB83475), HMPREF1544_09776 (EPB83448), HMPREF1544_08867 (EPB84348), HMPREF1544_06682 (EPB86515), HMPR…
316	-3.142231264	186829	estExt_fgenesh1_pm.C_040032	Metabolism	Inorganic ion transport and metabolism	Ca2+/H+ antiporter VCX1 and related proteins. Homolog of e.g. A. fumigatus Af293: Afu4g03320 (Putative cation exchanger; calcium induced); N. crassa OR74A: NCU00916T0 (ProtID: 1784), NCU00916T1 (ProtID: 1783), NCU00916T2 (ProtID: 1785) Ca2+/H+ antiporter VCX1 and related proteins.
317	-3.139597359	183518	estExt_Genemark1.C_030605	Metabolism	Nucleotide transport and metabolism	Cytosine deaminase FCY1 and related enzymes. Homolog of M. lusitanicus CBS 277.49: fgenesh1_pg.10_#_213 (ProtID: 167627, cytosine deaminase FCY1 and related enzymes). Homolog of C. neoformans H99: CNAG_06816T0 (ProtID: 6147) and CNAG_04983T0 (ProtID: 4489) Cytosine deaminase FCY1 and related enzymes, have role nucleotide transport and metabolism.
318	-3.1244335580000002	74285	Mucci1.fgeneshMC_pm.5_#_395	Poorly characterized	Unknown function	Homolog of M. lusitanicus CBS 277.49: estExt_Genemark1.C_031596 (ProtID: 183868), fgenesh1_kg.02_#_78_#_1579_1_CCIA_CCIB_EXTA (ProtID: 155205), fgenesh1_kg.01_#_287_#_294_1_CCIA_CCIB_EXT (ProtID: 154940), fgenesh1_kg.05_#_78_#_1627_1_CCIA_CCIB_EXTA (ProtID: 156408); M. circinelloides 1006PhL: HMPREF1544_02066 (EPB90997), HMPREF1544_03662 (EPB89578), HMPREF1544_08682 (EPB84587), HMPREF1544_07581 (…
319	-3.124308514	171498	estExt_Genewise1.C_040206	Poorly characterized	Unknown function	No Homologs have been found.
320	-3.123502277	156238	fgenesh1_kg.04_#_280_#_345_1_CCIA_CCIB_EXTA	Metabolism	Energy production and conversion; Coenzyme transport and metabolism	NADH-cytochrome b-5 reductase. Homolog of S. pombe 972h-: cbr1 (SPCC970.03, predicted NADH-dependent reductase for Dph); S. cerevisiae S288C: CBR1 (YIL043C, Cytochrome b reductase; not essential for viability; also detected in mitochondria; mutation in conserved NADH binding domain of the human Homolog results in type I methemoglobinemia); A. fumigatus Af293: niaD (Afu1g12830, Nitrate reductase);…
321	-3.107026923	154970	fgenesh1_kg.01_#_317_#_2509_1_CCIA_CCIB_EXTA	Metabolism	Energy production and conversion	Mitochondrial carnitine-acylcarnitine carrier protein. Homolog of e.g. S. pombe 972h-: rim2 (SPAC688.09, predictedmitochondrial carrier, pyrimidine nucleotide); N. crassa OR74A: NCU01916T0 (ProtID: 534, Mitochondrial pyrimidine nucleotide transporter, RIM2); A. fumigatus Af293: Afu2g15780 (Has domain(s) with predicted ATP transmembrane transporter activity, calcium ion binding activity and role i…
322	-3.099121671	156411	fgenesh1_kg.05_#_81_#_3215_0_CCIB2611.g1_CCIA_CCIB_EXTA	Cellular process and signaling	Posttranslational modification, protein turnover, chaperones	Aspartic peptidase domain superfamily. Homolog of e.g. C. albicans SC5314: CAALFM_C203670WAT0 (ProtID: 58387 CAALFM_C203680WAT0 (ProtID: 58388) "candidapepsin" aspartyl proteases; S. pombe 972h-: sxa1 (SPAC26A3.01, aspartic protease); S. cerevisiae S288C: ysp3 (YLR121C, aspartic protease; member of the yapsin family of proteases involved in cell wall growth and maintenance; attached to the plasma…
323	-3.09902172	80646	Mucci1.fgeneshMC_pg.3_#_1407	Poorly characterized	Unknown function	Potassium channel tetramerisation-type BTB domain. Homolog of M. lusitanicus CBS 277.49: Genemark1.4538_g (ProtID: 108775, has voltage-gated potassium channel activity and BTB/POZ domain); M. circinelloides 1006PhL: HMPREF1544_11343 (EPB81922) and HMPREF1544_11045 (EPB82201). Homolog of C. albicans SC5314: CAALFM_C402520CAT0 (ProtID: 56877, has BTB/POZ domain); Sacce1_1157_YDR132C MRX16 (YDR132C,…
324	-3.098773965	155780	fgenesh1_kg.03_#_256_#_1052_1_CCIA_CCIB_EXTA	Metabolism	Carbohydrate transport and metabolism	Predicted alkaloid synthase/Surface mucin Hemomucin. CAZy: CE4. Orthologs: Predicted chitin deacetylase of M. circinelloides 1006PhL: 2962. Homolog of M. lusitanicus CBS 277.49: gw1.01.2793.1 (ProtID: 133575), fgenesh1_kg.03_#_211_#_147_1_CCIA_CCIB_EXTA (ProtID: 155735), fgenesh1_kg.05_#_194_#_0_0_CCIB7764.g1_CCIA_CCIB_EXTA (ProtID: 156524), e_gw1.01.438.1 (ProtID: 136560), gw1.03.2249.1 (ProtID:…
325	-3.08291198	185524	estExt_Genemark1.C_080408	Cellular process and signaling	Posttranslational modification, protein turnover, chaperones	Glutathione S-transferase. Homolog of M.circinelloides 1006PhL: HMPREF1544_03283 (EPB89900). Homolog of A. fumigatus Af293: Afu3g07930 (putative glutathione S-transferase; transcript upregulated in response to amphotericin B), Afu3g00730 (protein with Yap1-dependent induction in response to hydrogen peroxide); A. nidulans FGSC A4: AN2948, AN2592 (putative protein of unknown function; expression u…
326	-3.082212228	110121	Genemark1.5884_g	Poorly characterized	Unknown function	Homolog of M. lusitanicus CBS 277.49: Genemark1.2078_g (ProtID: 106315), fgenesh1_pg.02_#_391 (ProtID: 159787), fgenesh1_pg.02_#_390 (ProtID: 159786), Genemark1.5884_g (ProtID: 110121), fgenesh1_pg.01_#_1032(ProtID: 158643); Homolog of M.circinelloides 1006PhL: HMPREF1544_03455 (EPB89657) and HMPREF1544_12142 (EPB81146).
327	-3.078952265	88176	Mucci1.estExt_fgeneshMC_pm.C_30555	Metabolism	Amino acid transport and metabolism	Delta-1-pyrroline-5-carboxylate dehydrogenase. Homolog of M. lusitanicus CBS 277.49: estExt_Genewise1Plus.C_060543 (ProtID: 179978, aldehyde dehydrogenase) and fgenesh1_kg.08_#_121_#_284_1_CCIA_CCIB_EXTA (ProtID: 157230), transcripts were downregulated in anaerobic conditions. Homolog of S. pombe 972h-: atd2 (SPAC922.07c, predicted aldehyde dehydrogenase); S. cerevisiae S288C: ALD3 (YMR169C, Cyto…
328	-3.075455191	22221	Mucci1.gw1.1.1968.1	Cellular process and signaling	Intracellular trafficking, secretion, and vesicular transport	Protein transporter of the TRAM (translocating chain-associating membrane) superfamily. Homolog of S. pombe 972h-: lac1 (SPBC3E7.15c) and lag1 (SPAC1A6.09c) sphingosine N-acyltransferases; S. cerevisiae S288C: lag1 (YHL003C) and lac1 (YKL008C) Ceramide synthase components; C. albicans SC5314: CAALFM_CR01060WAT0 (ProtID: 54456, Protein transporter of the TRAM (translocating chain-associating membr…
329	-3.07396144	114603	Genemark1.10366_g	Poorly characterized	General function prediction only	Predicted cell surface protein homologous to bacterial outer membrane proteins. Homolog of M. circinelloides 277.49: fgenesh1_pm.05_#_297 (ProtID: 153430, Predicted cell surface protein homologous to bacterial outer membrane protein). Homolog of S. pombe 972h-: sam50 (SPAC17C9.06, predicted mitochondrial sorting and assembly machinery complex subunit); S. cerevisiae S288C:SAM50 (YNL026W, Componen…
330	-3.072762684	106612	Genemark1.2375_g	Metabolism	Carbohydrate transport and metabolism	Predicted MFS transporter. Homolog of M. circinelloides 277.49: fgenesh1_kg.03_#_185_#_3027_0_CCIA6627.g1_CCIA_CCIB_EXTA (ProtID: 155709); M. circinelloides 1006PhL: HMPREF1544_06949 (EPB86307) and HMPREF1544_07295 (EPB85879).
331	-3.07255533	133506	gw1.09.507.1	Metabolism	Secondary metabolites biosynthesis, transport and catabolism	Cytochrome P450 CYP2 subfamily. Homolog of e.g. C. albicans SC5314: CAALFM_CR00220WAT0 (ProtID: 54381); C. neoformans H99: CNAG_05842T0 (ProtID: 5288) members of cytochrome P450 CYP4/CYP19/CYP26 subfamilies.
332	-3.06470671	154992	fgenesh1_kg.01_#_339_#_2214_1_CCIA_CCIB_EXTA	Poorly characterized	Unknown function	Has an N-terminal domain of the ribosome maturation protein SBDS. Homolog of M. circinelloides 1006PhL: HMPREF1544_04148 (EPB89025). Homolog of S. pombe 972h-: rtc3 (SPBC21C3.19, predicted SBDS family protein); S. cerevisiae S288C: rtc3 (YHR087W, Protein of unknown function involved in RNA metabolism; has structural similarity to SBDS, the human protein mutated in Shwachman-Diamond Syndrome (the …
333	-3.064540161	167283	fgenesh1_pg.09_#_195	Information storage and processing	Transcription	Recombination signal binding protein-J kappa(CBF1, Su(H), HS2NF5). Homolog of M. lusitanicus CBS 277.49 fgenesh1_pg.07_#_371 (ProtID: 165878) and Genemark1.4135_g (ProtID: 108372), p53-like transcription factors. Homolog of S. pombe 972h-: cbf12 (SPCC1223.13, CBF1/Su(H)/LAG-1 family transcription factor); C. neoformans H99: CNAG_01173T0 (ProtID: 1045, Recombination signal binding protein-J kappa(…
334	-3.056225415	183442	estExt_Genemark1.C_030387	Metabolism	Nucleotide transport and metabolism	Glycinamide ribonucleotide synthetase (GARS)/Aminoimidazole ribonucleotide synthetase (AIRS). Homolog of M. circinelloides 1006PhL: HMPREF1544_01225 (EPB91931, role in nucleotide metabolism). Homolog of S. pombe 972h-: ade1 (SPBC405.01, phosphoribosylamine-glycine ligase/phosphoribosylformylglycinamidine cyclo-ligase); S. cerevisiae S288C: ADE5,7 (YGL234W, Enzyme of the 'de novo' purine nucleotid…
335	-3.054817139	155050	fgenesh1_kg.01_#_397_#_2753_1_CCIA_CCIB_EXTA	Metabolism	Energy production and conversion	Mitochondrial tricarboxylate/dicarboxylate carrier protein. Homolog of S. pombe 972h-: SPAC17H9.08 (predicted mitochondrial carrier, coenzyme A); S. cerevisiae S288C: AAC1 (YMR056C, Mitochondrial inner membrane ADP/ATP translocator; exchanges cytosolic ADP for mitochondrially synthesized ATP; phosphorylated; relocalizes from mitochondrion to cytoplasm upon DNA replication stress); C. albicans SC5…
336	-3.048065929	181188	estExt_Genewise1Plus.C_080753	Cellular process and signaling	Signal transduction mechanisms	S-adenosylmethionine decarboxylase. Homolog of M. lusitanicus CBS 277.49: gw1.01.2276.1 (ProtID: 130612, S-adenosylmethionine decarboxylase); M. circinelloides 1006PhL: HMPREF1544_06188 (EPB86970, predicted role in metabolism of amines). Homolog of S. pombe 972h-: spe2 (SPBP4H10.05c, S-adenosylmethionine decarboxylase proenzyme); S. cerevisiae S288C: spe2 (YOL052C, S-adenosylmethionine decarboxyl…
337	-3.046613092	156766	fgenesh1_kg.06_#_159_#_161_1_CCIA_CCIB_EXTA	Poorly characterized	General function prediction only	A predicted YcnI-like protein. Homolog of M. circinelloides 1006PhL: HMPREF1544_03319 (EPB89798).
338	-3.044424391	167163	fgenesh1_pg.09_#_75	Poorly characterized	Unknown function	Has a Aspartyl/glutamyl-tRNA(Asn/Gln) amidotransferase C-terminal domain and YqeY/Aim41, N-terminal domain. Homolog of M. circinelloides 1006PhL: HMPREF1544_00043 (EPB92969). Homolog of S. pombe 972h-: aim41 (SPAC22F3.15, mitochondrial aspartyl/glutamyl-tRNA amidotransferase subunit B-related); C. neoformans H99: CNAG_05530T0 (ProtID: 4987, rbon-nitrogen ligase activity, with glutamine as amido-N…
339	-3.043566022	105917	Genemark1.1680_g	Poorly characterized	Unknown function	Homolog of M. circinelloides 1006PhL: HMPREF1544_06228 (EPB87010).
340	-3.036173906	78651	Mucci1.fgeneshMC_pg.2_#_943	Poorly characterized	Unknown function	Homolog of M.circinelloides 1006PhL: HMPREF1544_10869 (EPB82411), HMPREF1544_08050 (EPB85156).
341	-3.030548967	104348	Genemark1.111_g	Poorly characterized	Unknown function	Homolog of M. lusitanicus CBS 277.49: Mucci1.fgeneshMC_pg.8_#_162 (ProtID: 84763) and Mucci1.fgeneshMC_pg.15_#_18 (ProtID: 86924); M. circinelloides 1006PhL: HMPREF1544_11246 (EPB82042).
342	-3.027335681	111983	Genemark1.7746_g	Poorly characterized	Unknown function	Has a Pleckstrin homology (PH) -like domain. Homolog of M. lusitanicus CBS 277.49: fgenesh1_kg.02_#_296_#_1433_1_CCIA_CCIB_EXTA (ProtID: 155423, has a PH domain); M. circinelloides 1006PhL: HMPREF1544_03331 (EPB89810), HMPREF1544_05089 (EPB88145).
343	-3.0253643119999998	83143	Mucci1.fgeneshMC_pg.6_#_85	Information storage and processing	Transcription	Transcription factor PRD and related proteins, contain PAX and HOX domains. Homolog of transcription factors, e.g.: S. pombe 972h-: yox1 (SPBC21B10.13c, MBF complex corepressor); S. cerevisiae S288C: PHO2 (YDL106C, Homeobox transcription factor; regulatory targets include genes involved in phosphate metabolism; binds cooperatively with Pho4p to the PHO5 promoter; phosphorylation of Pho2p facilita…
344	-3.024403961	154709	fgenesh1_kg.01_#_56_#_3060_1_CCIA_CCIB_EXTA	Poorly characterized	Unknown function	Homolog of M. circinelloides 1006PhL: HMPREF1544_08690 (EPB84525).
345	-3.021725835	113584	Genemark1.9347_g	Metabolism	Carbohydrate transport and metabolism	Permease of the major facilitator superfamily. Homolog of M. circinelloides CBS 277.49: e_gw1.04.1552.1 (ProtID: 142191) and fgenesh1_kg.04_#_355_#_1734_1_CCIA_CCIB_EXTA (ProtID: 156313); their transcripts were also downregulated in anaerobic conditions. Homolog of S. pombe 972h-: SPCC757.13 (predicted dipeptide transmembrane transporter); S. cerevisiae S288C: THI73 (YLR004C, Putative plasma memb…
346	-3.018787779	156647	fgenesh1_kg.06_#_40_#_196_1_CCIA_CCIB_EXTA	Metabolism	Secondary metabolites biosynthesis, transport and catabolism	Iron/ascorbate family oxidoreductase. Homologs belong to the Iron/ascorbate family oxidoreductases, e.g.: S. pombe 972h-: SPCC1494.01; C. albicans SC5314: CAALFM_C403720CAT0 (ProtID: 56981); C. neoformans H99: CNAG_03340T0 (ProtID: 2988); A. fumigatus Af293: Afu3g00800 (Predicted oxidoreductase, 2OG-Fe(II) oxygenase family protein; SrbA-regulated during hypoxia); A. nidulans FGSC A4: AN2655 (Has …
347	-3.018272941	161491	fgenesh1_pg.03_#_606	Metabolism	Amino acid transport and metabolism	Glutamate/aspartate and neutral amino acid transporter. Homolog of M. lusitanicus CBS 277.49: Mucci1.fgeneshMC_pg.1_#_50 (ProtID: 75944). Homolog of A. nidulans FGSC A4: AN6782 (has domain(s) with predicted sodium:dicarboxylate symporter activity, role in dicarboxylic acid transport and integral component of membrane localization).
348	-3.007226879	153977	fgenesh1_pm.07_#_234	Metabolism	Carbohydrate transport and metabolism	Glycoside hydrolase family 9 (GH9) protein. Orthologs: Predicted GH9 protein (cellulase) of M. circinelloides 1006PhL: 9653 and A. robustus S4: 210869. Homolog of M. lusitanicus CBS 277.49: fgenesh1_kg.04_#_207_#_68_1_CCIA_CCIB_EXTA (ProtID: 156165, GH9 family member), Genemark1.10305_g (ProtID: 114542, GH9 family member). Homologs are GH9 family members, have cellulase activity; e.g.: C. neoform…
349	-3.005404142	191058	estExt_fgenesh1_pg.C_090023	Poorly characterized	General function prediction only	Predicted dehydrogenase. Homolog(s) have phosphogluconate dehydrogenase activity activity, role in pentose phosphate pathway (e.g., C. albicans SC5314: CAALFM_C602890CAT0 (ProtID: 55982); C. neoformans H99: CNAG_02765T0 (ProtID: 2458, 3-hydroxyisobutyrate dehydrogenase); A. nidulans FGSC A4: AN0593 (Putative dehydrogenase; expression reduced after exposure to farnesol); N. crassa OR74A: NCU06559T…

## Sheet: DE Transcrition factors
List and description of differentially up-regulated transcription factors						List and description of differentially down-regulated transcription factors
N	log2 fold-change	Protein ID	Gene ID	Description		N	log2 fold-change	Protein ID	Gene ID	Description
1	5.967190113	123815	gw1.01.1197.1	Heat shock transcription factor. Homolog of S. pombe 972h-: prr1 (SPAC8C9.14, transcription factor); S. cerevisiae S288C: SFL1 (YOR140W, transcriptional repressor and activator, involved in repression of flocculation-related genes, and activation of stress responsive genes); A. nidulans FGSC A4: AN3688, a response regulator, part of a two-component signal transduction system involved in control o…		1	-6.566744235	83169	Mucci1.fgeneshMC_pg.6_#_111	p53-like transcription factor. Homolog of M. lusitanicus CBS 277.49: fgenesh1_pg.01_#_1762 (ProtID: 159373, p53-like transcription factor); M. circinelloides 1006PhL: HMPREF1544_09473 (EPB83789) and HMPREF1544_03373 (EPB89851) have predicted transcription factor activity. Homolog of S. pombe 972h-: cbf11 (SPCC736.08, CBF1/Su(H)/LAG-1 family transcription factor); C. neoformans H99: CNAG_07320T0 (…
2	5.512184734	156123	fgenesh1_kg.04_#_165_#_1483_2_CCIA_CCIB_EXTA	Predicted C2H2-type (classical) zinc finger transcription factor. Homolog of S. pombe 972h-: prz1 (SPAC4G8.13c, calcineurin responsive transcription factor); S. cerevisiae S288C: CRZ1 (YNL027W, Calcineurin-Responsive Zinc finger transcription factor, activates transcription of stress response genes); A. nidulans FGSC A4: nsdC (AN4263, C2H2 zinc finger transcription factor; required for sexual dev…		2	-4.805923417	125745	gw1.04.1069.1	C2H2-type Zinc finger transcription factor. Homolog of e.g. S. pombe 972h-: prz1 (SPAC4G8.13c, calcineurin responsive transcription factor); S. cerevisiae S288C: CRZ1 (YNL027W, transcription factor, activates transcription of stress response genes; nuclear localization is positively regulated by calcineurin-mediated dephosphorylation; rapidly localizes to the nucleus under blue light stress; can …
3	5.047327339	165063	fgenesh1_pg.06_#_465	C2H2-type Zinc finger transcription factor. Homolog of M. lusitanicus CBS 277.49: Genemark1.6065_g (ProtID: 110302), and the functionally unharacterized M. circinelloides 1006 PhL: HMPREF1544_05131 (EPB88069).		3	-4.677113719	109168	Genemark1.4931_g	E2F-like protein. Homolog of M. circinelloides CBS 277.49: transcription factor E2F/dimerisation partner (TDP) (ProtID: 188388); M. circinelloides 1006PhL: HMPREF1544_05632 (EPB87541), HMPREF1544_09979 (EPB83279) transcription factors.
4	4.723089686	19202	Mucci1.gw1.5.921.1	Predicted C2H2-type (classical) zinc finger transcription factor. Homolog of S. pombe 972h-: prz1 (SPAC4G8.13c , calcineurin responsive transcription factor) and ace2 (SPAC6G10.12c, transcription factor); S. cerevisiae S288C: MET31 (YPL038W , Zinc-finger DNA-binding transcription factor; targets strong transcriptional activator Met4p to promoters of sulfur metabolic genes; involved in transcripti…		4	-4.572720974	106773	Genemark1.2536_g	HMG-box transcription factor. Homolog of M. circinelloides CBS 277.49: fgenesh1_pg.03_#_363 (ProtID: 161248, HMG-box transcription factor); M. circinelloides 1006PhL: HMPREF1544_01257 (EPB91963), HMPREF1544_05001 (EPB88169).
5	4.65451554	112043	Genemark1.7806_g	Polycomb-like PHD Zn-finger protein. Homolog of M. circinelloides 1006 PhL: HMPREF1544_11072 (EPB82189) and HMPREF1544_02263 (EPB90846). Homolog of A. robostus S4: gm1.5782_g (ProtID: 279516, GATA-4/5/6 transcription factor).		5	-4.376995386	111980	Genemark1.7743_g	Transcriptional activator FOSB/c-Fos and related bZIP transcription factors. Homolog of S. pombe 972h-: atf1 (SPBC29B5.01), atf21 (SPBC2F12.09c) and atf31 (SPAC22F3.02), transcription factors; S. cerevisiae S288C: SKO1 (YNL167C, Basic leucine zipper transcription factor of the ATF/CREB family; forms a complex with Tup1p and Cyc8p to both activate and repress transcription; cytosolic and nuclear p…
6	4.017268582	188821	estExt_fgenesh1_pg.C_021386	Helix loop helix transcription factor. Homolog of S. cerevisiae S288C: RTG1 (YOL067C, Transcription factor (bHLH) involved in interorganelle communication; contributes to communication between mitochondria, peroxisomes, and nucleus; target of Hog1p; activated in stochastic pulses of nuclear localization); C. albicans SC5314: CAALFM_C110990CAT0 (ProtID: 60068, Helix loop helix transcription factor…		6	-4.260333474	183210	estExt_Genemark1.C_021385	Helix loop helix transcription factor. Homolog of M. lusitanicus CBS 277.49: Genemark1.4840_g (ProtID: 109077) and fgenesh1_kg.02_#_137_#_446_1_CCIA_CCIB_EXTA (ProtID: 155264) helix-loop-helix DNA-binding domain-containing transcription factors; M. circinelloides 1006PhL: HMPREF1544_03004 (EPB90170), HMPREF1544_07388 (EPB85806), HMPREF1544_04994 (EPB88162).
7	3.846463796	159843	fgenesh1_pg.02_#_447	CCHC-type Zinc finger transcription factor. Has a predicted CCHC-type Zinc finger and a retrotransposon gag domain. Homolog of M. lusitanicus CBS 277.49: Genemark1.8839_g (ProtID: 113076, CCHC-type Zinc finger transcription factor, has a Zinc knuckle and a retrotransposon gag domain), Mucci1.fgeneshMC_pg.4_#_1168 (ProtID: 81899, FOG: Transposon-encoded proteins with TYA, reverse transcriptase, in…		7	-4.046878948	79009	Mucci1.fgeneshMC_pg.2_#_1301	HLH transcription factor EBF/Olf-1 and related DNA binding proteins. Has an ankyrin repeat domain and an immunoglobulin E-set domain. Homolog of S. cerevisiae S288C: MGA2 (YIR033W, ER membrane protein involved in regulation of OLE1 transcription; inactive ER form dimerizes and one subunit is then activated by ubiquitin/proteasome-dependent processing followed by nuclear targeting; MGA2 has a para…
8	3.766593287	125667	gw1.01.1486.1	Heat shock transcription factor. Homolog of S. pombe 972h-: prr1 (SPAC8C9.14, transcription factor); S. cerevisiae S288C: SFL1 ( YOR140W, Transcriptional repressor and activator; involved in repression of flocculation-related genes, and activation of stress responsive genes); etc.		8	-3.926933396	81459	Mucci1.fgeneshMC_pg.4_#_728	C2H2-type Zinc finger transcription factor. Has numerous paralogs in the proteome of M. lusitanicus CBS 277.49.
9	3.67819569	126307	gw1.03.1613.1	GATA-type Zinc finger transcription factor. Homolog of S. pombe 972h-: gaf1 (SPCC1902.01 , transcription factor ) and fil1 (SPCC1393.08, transcription factor, zf-GATA type), etc.		9	-3.869108325	110416	Genemark1.6179_g	C2H2-type Zinc finger transcription factor. Homolog of M.circinelloides 1006PhL: HMPREF1544_09447 (EPB83814). Homolog of A. robostus S4: fgenesh2_kg.175_#_7_#_Locus8087v1rpkm1.95 (ProtID: 328138, U1 small nuclear ribonucleoprotein).
10	3.64735271	182893	estExt_Genemark1.C_020420	Predicted LITAF (LPS-induced TNF-activating factor). Homolog of M. circinelloides 1006PhL: HMPREF1544_08487 (EPB84765). Homolog of A. robostus: estExt_Genemark1.C_3460014 (ProtID: 296788).		10	-3.838511129	108006	Genemark1.3769_g	C2H2-type Zinc finger transcription factor. Has numerous paralogs in the proteome of M. lusitanicus CBS 277.49.
11	3.340579024	157122	fgenesh1_kg.08_#_13_#_1803_1_CCIA_CCIB_EXTA	Has a Homeobox-like domain superfamily domain. Homolog of S. pombe 972h-: Clr6 L associated factor 1 (laf1, (SPAC14C4.12c) and 2 (laf2 (SPCC1682.13), have a predicted role in chromatin organization and transcription; Neurospora crassa OR74A: SWIRM domain-containing protein FUN19 (NCU01862T0).		11	-3.762509139	182712	estExt_Genemark1.C_011877	Has a Zn(2)-C6 fungal-type DNA-binding domain. Homolog of M.circinelloides 1006PhL: HMPREF1544_08192 (EPB85063).
12	3.252046323	90750	Mucci1.estExt_fgeneshMC_pg.C_20944	Transcriptional activator FOSB/c-Fos and related bZIP transcription factors. Homolog of S. pombe 972h-: atf1 (SPBC29B5.01, transcription factor, Atf-CREB family); N. crassa OR74A: NCU01345T1 (ProtID: 7775) and NCU01345T0 (ProtID: 7776) , transcriptional activator FOSB/c-Fos and related bZIP transcription factors; etc.		12	-3.726104853	157130	fgenesh1_kg.08_#_21_#_1307_1_CCIA_CCIB_EXTA	GATA-type zinc finger transcription factor. Homolog of A. fumigatus Af293: lreA (Afu3g05780, Zinc finger transcription factor, blue light receptor involved in control of growth, metabolism and stress response); A. nidulans FGSC A4: lreB (AN3607, Putative zinc-finger transcription factor involved in blue-light responsive differentiation; interacts with VeA, FphA, and LreA; similar to N. crassa blu…
13	3.083271107	125577	gw1.05.826.1	Predicted C2H2-type (classical) zinc finger transcription factor. Homolog of e.g. S. pombe prz1 (SPAC4G8.13c , calcineurin responsive transcription factor) and ace2 (SPAC6G10.12c, transcription factor); S. cerevisiae MET31 (YPL038W , Zinc-finger DNA-binding transcription factor; targets strong transcriptional activator Met4p to promoters of sulfur metabolic genes; involved in transcriptional regu…		13	-3.640842397	107658	Genemark1.3421_g	High mobility group box domain superfamily protein. Homolog of M. lusitanicus CBS 277.49: Genemark1.3421_g (ProtID: 107658, YABBY protein) and Genemark1.4417_g (ProtID: 108654, has a high mobility group box domain); M. circinelloides 1006PhL: HMPREF1544_11166 (EPB82084). Homolog of C. neoformans H99: CNAG_06949T0 (ProtID: 6262, has a high mobility group box domain); A. robostus S4: fgenesh2_kg.50…
* a gene was considered differentially expressed if the absolute log2 fold-change was greater than or equal to 3.						14	-3.608576822	112749	Genemark1.8512_g	Homeobox-like domain superfamily protein. Homolog of M. circinelloides 1006PhL: HMPREF1544_03317 (EPB89796). Homolog of A. robostus S4: estExt_Genemark1.C_460040 (ProtID: 291135, Homeobox-like domain superfamily member).
						15	-3.508975263	163718	fgenesh1_pg.05_#_103	C2H2-type Zinc finger transcription factor. Homolog of e.g. S. pombe 972h-: prz1 (SPAC4G8.13c, calcineurin responsive transcription factor); S. cerevisiae S288C: CRZ1 (YNL027W, transcription factor, activates transcription of stress response genes; nuclear localization is positively regulated by calcineurin-mediated dephosphorylation; rapidly localizes to the nucleus under blue light stress; can …
						16	-3.452526912	160045	fgenesh1_pg.02_#_649	Transcription initiation factor IIF. Homolog of M. circinelloides 1006PhL: HMPREF1544_05869 (EPB87344).
						17	-3.064540161	167283	fgenesh1_pg.09_#_195	Recombination signal binding protein-J kappa(CBF1, Su(H), HS2NF5). Homolog of M. lusitanicus CBS 277.49 fgenesh1_pg.07_#_371 (ProtID: 165878) and Genemark1.4135_g (ProtID: 108372), p53-like transcription factors. Homolog of S. pombe 972h-: cbf12 (SPCC1223.13, CBF1/Su(H)/LAG-1 family transcription factor); C. neoformans H99: CNAG_01173T0 (ProtID: 1045, Recombination signal binding protein-J kappa(…
						18	-3.0253643119999998	83143	Mucci1.fgeneshMC_pg.6_#_85	Transcription factor PRD and related proteins, contain PAX and HOX domains. Homolog of transcription factors, e.g.: S. pombe 972h-: yox1 (SPBC21B10.13c, MBF complex corepressor); S. cerevisiae S288C: PHO2 (YDL106C, Homeobox transcription factor; regulatory targets include genes involved in phosphate metabolism; binds cooperatively with Pho4p to the PHO5 promoter; phosphorylation of Pho2p facilita…
						* a gene was considered differentially expressed if the absolute log2 fold-change was greater than or equal to 3.

## Sheet: DE transporters
Summary of differentially up-regulated transporters								Summary of differentially down-regulated transporters
Functional category		N						Functional category		N
Energy production and conversion		1						Energy production and conversion		6
Carbohydrate transport and metabolism		6						Amino acid transport and metabolism		6
Inorganic ion transport and metabolism		2						Nucleotide transport and metabolism		1
General function prediction only		5						Carbohydrate transport and metabolism		9
Total number of transporters:		14						Inorganic ion transport and metabolism		10
* a gene was considered differentially expressed if the absolute log2 fold-change was greater than or equal to 3.								Intracellular trafficking, secretion, and vesicular transport		2
								General function prediction only		8
								Total number of transporters:		42
								* a gene was considered differentially expressed if the absolute log2 fold-change was greater than or equal to 3.
List and description of differentially up-regulated transporters								List and description of differentially down-regulated transporters
N	log2 fold-change	Protein ID	Gene ID	Functional category	Functional subcategory	Description		N	log2 fold-change	Protein ID	Gene ID	Functional category	Functional subcategory	Description
1	5.853890338	160673	fgenesh1_pg.02_#_1277	Poorly characterized	General function prediction only	Predicted MFS transporter. Homolog of S. pombe 972h-: SPBC530.15c (predicted spermidine family transmembrane transporter); C. neoformans H99: CNAG_03215T0 (Major FacilitatorSuperfamily transporter); A. fumigatus Af293: Afu1g01930 and A. nidulans FGSC A4: AN8610 have domain(s) with predicted role in transmembrane transport and integral component of membrane localization; etc.		1	-9.906175403	151498	fgenesh1_pm.01_#_267	Metabolism	Inorganic ion transport and metabolism	Phosphate transporter. Homolog of M. circinelloides CBS 277.49: Mucci1.fgeneshMC_pg.1_#_445 (ProtID: 76339) and Mucci1.fgeneshMC_pm.1_#_195 (ProtID: 71465) phosphate transporters; M. circinelloides 1006PhL: HMPREF1544_01955 (EPB91250), HMPREF1544_07775 (EPB85404) and HMPREF1544_03120 (EPB90008) have predicted role in phosphate transport. Homolog of S. cerevisiae S288C: PHO89 (YBR296C, Plasma memb…
2	5.67641708	155841	fgenesh1_kg.03_#_317_#_587_1_CCIA_CCIB_EXTA	Metabolism	Carbohydrate transport and metabolism	Putative MFS sugar transporter. Homolog of S. pombe 972h-: ght6 (SPCC1235.13, plasma membrane glucose/fructose:proton symporter); S. cerevisiae S288C: GAL2 (YLR081W, Galactose permease; required for utilization of galactose; also able to transport glucose); A. robostus S4: fgenesh2_kg.17_#_45_#_Locus6057v1rpkm3.87 (ProtID: 324845), estExt_Genewise1Plus.C_1250016 (ProtID: 232931) predicted MFS tra…		2	-8.068047756	130572	gw1.01.2270.1	Poorly characterized	General function prediction only	Solute carrier family 35 member SLC35F1/F2/F6 (Predicted membrane protein). Homolog of M. lusitanicus CBS 277.49: fgenesh1_kg.10_#_22_#_1501_1_CCIA_CCIB_EXTA (ProtID: 157390), Mucci1.e_gw1.1.677.1 (ProtID: 32738), solute carrier family 35 members; M. circinelloides 1006PhL: HMPREF1544_00350 (EPB92911), HMPREF1544_04294 (EPB88904), HMPREF1544_03808(EPB89439), have a predicted role in sugar transpo…
3	3.892859483	152804	fgenesh1_pm.04_#_73	Poorly characterized	General function prediction only	Predicted MFS transporter. Homolog of S. pombe 972h-: SPBC530.15c (predicted spermidine family transmembrane transporter); C. neoformans H99: CNAG_03215T0 (Major FacilitatorSuperfamily transporter); A. fumigatus Af293: Afu1g01930 and A. nidulans FGSC A4: AN8610 have domain(s) with predicted role in transmembrane transport and integral component of membrane localization; etc.		3	-7.662719717	155606	fgenesh1_kg.03_#_82_#_1062_1_CCIA_CCIB_EXTA	Poorly characterized	General function prediction only	RTA-like protein. Homolog of S. pombe 972h-: tco1 (SPAC17G6.02c, RTA1-like protein); S. cerevisiae S288C: RSB1 (YOR049C, Putative sphingoid long-chain base (LCB) efflux transporter; integral membrane transporter that localizes to the plasma membrane and may transport long chain bases (LCBs) from the cytoplasmic side toward the extracytoplasmic side of the membrane; role in glycerophospholipid tra…
4	3.824219319	151596	fgenesh1_pm.01_#_365	Metabolism	Carbohydrate transport and metabolism	Predicted MFS sugar transporter. Homolog of S. pombe 972h-: ght6 (SPCC1235.13, plasma membrane glucose/fructose:proton symporter); S. cerevisiae S288C: GAL2 (YLR081W, Galactose permease; required for utilization of galactose; also able to transport glucose); A. robostus S4: fgenesh2_kg.17_#_45_#_Locus6057v1rpkm3.87 (ProtID: 324845), estExt_Genewise1Plus.C_1250016 (ProtID: 232931) predicted MFS tr…		4	-6.939271388	76339	Mucci1.fgeneshMC_pg.1_#_445	Metabolism	Inorganic ion transport and metabolism	Phosphate transporter. Homolog of M. circinelloides CBS 277.49: Mucci1.fgeneshMC_pg.1_#_445 (ProtID: 76339), fgenesh1_pm.01_#_267 (ProtID: 151498), Mucci1.fgeneshMC_pm.1_#_195(ProtID: 71465) phosphate transporters; M. circinelloides 1006PhL: HMPREF1544_01955 (EPB91250), HMPREF1544_07775 (EPB85404) and HMPREF1544_03120 (EPB90008) have predicted role in phosphate transport. Homolog of S. cerevisiae…
5	3.803626945	145859	e_gw1.06.191.1	Metabolism	Carbohydrate transport and metabolism	Predicted MFS sugar transporter. Homolog of S. pombe 972h-: ght6 (SPCC1235.13, plasma membrane glucose/fructose:proton symporter); S. cerevisiae S288C: GAL2 (YLR081W, Galactose permease; required for utilization of galactose; also able to transport glucose); A. robostus S4: fgenesh2_kg.17_#_45_#_Locus6057v1rpkm3.87 (ProtID: 324845), estExt_Genewise1Plus.C_1250016 (ProtID: 232931) predicted MFS tr…		5	-6.461837017	171553	estExt_Genewise1.C_040338	Metabolism	Inorganic ion transport and metabolism	Homolog of M. lusitanicus CBS 277.49: fgenesh1_pg.13_#_47 (ProtID: 168225, Ccc1 family protein which includes putative vacuolar ion transporters); M. circinelloides 1006PhL: HMPREF1544_06489 (EPB86703), HMPREF1544_05347 (EPB878189) have a role in homeostasis of metal ions (Na, K, Ca etc.). Homolog of S. cerevisiae S288C: CCC1 (YLR220W, Vacuolar Fe2+/Mn2+ transporter; suppresses respiratory defici…
6	3.78529871	152822	fgenesh1_pm.04_#_91	Poorly characterized	General function prediction only	Predicted MFS transporter. Homolog of S. pombe 972h-: SPBC530.15c (predicted spermidine family transmembrane transporter); C. neoformans H99: CNAG_03215T0 (Major FacilitatorSuperfamily transporter); A. fumigatus Af293: Afu1g01930 and A. nidulans FGSC A4: AN8610 have domain(s) with predicted role in transmembrane transport and integral component of membrane localization; etc.		6	-6.358539064	155920	fgenesh1_kg.03_#_396_#_0_0_EXTA742.b0_CCIA_CCIB_EXTA	Metabolism	Amino acid transport and metabolism	Amino acid transporter. Homolog of M. lusitanicus CBS 277.49: gw1.04.1371.1 (ProtID: 128055, amino acid transporter, transcript is downregulated in anaerobic conditions as well). Homolog of S. pombe 972h-: avt3 (SPAC3H1.09c, vacuolar amino acid transmembrane transporter); S. cerevisiae S288C: AVT3 (YKL146W, Vacuolar transporter; exports large neutral amino acids from the vacuole; member of a fami…
7	3.740780068	117981	gw1.02.220.1	Poorly characterized	General function prediction only	Predicted MFS transporter. Homolog of e.g. A. fumigatus Af293: mirD (Afu3g03440, utative siderophore transporter; expression upregulated under low iron conditions; SrbA-regulated during hypoxia).		7	-6.147876616	156313	fgenesh1_kg.04_#_355_#_1734_1_CCIA_CCIB_EXTA	Metabolism	Carbohydrate transport and metabolism	Permease of the major facilitator superfamily. Homolog of M. circinelloides CBS 277.49: e_gw1.04.1552.1 (ProtID: 142191) and Genemark1.9347_g (ProtID: 113584); their transcripts were also downregulated in anaerobic conditions. Homolog of S. pombe 972h-: SPCC757.13 (predicted dipeptide transmembrane transporter); S. cerevisiae S288C: THI73 (YLR004C, Putative plasma membrane permease; proposed to b…
8	3.459716435	105934	Genemark1.1697_g	Metabolism	Carbohydrate transport and metabolism	Predicted MFS sugar transporter. Homolog of S. pombe 972h-: ght6 (SPCC1235.13, plasma membrane glucose/fructose:proton symporter); S. cerevisiae S288C: GAL2 (YLR081W, Galactose permease; required for utilization of galactose; also able to transport glucose); A. robostus S4: fgenesh2_kg.17_#_45_#_Locus6057v1rpkm3.87 (ProtID: 324845), estExt_Genewise1Plus.C_1250016 (ProtID: 232931) predicted MFS tr…		8	-5.751909954	152044	fgenesh1_pm.02_#_247	Metabolism	Inorganic ion transport and metabolism	Ammonia permease. Homolog of M. lusitanicus CBS 277.49: Mucci1.gw1.6.1059.1 (ProtID: 21313, ammonia permease, transcript was downregulated in anaerobic conditions). Homolog of e.g. S. pombe: amt1 (PCPB1C11.01, plasma membrane ammonium transmembrane transporter); A. fumigatus Af293: Afu1g10930 (Putative ammonium transporter; transcript downregulated in response to voriconazole); N. crassa OR74A: N…
9	3.291480802	134811	e_gw1.01.304.1	Metabolism	Carbohydrate transport and metabolism	Predicted MFS sugar transporter. Homolog of S. pombe 972h-: ght6 (SPCC1235.13, plasma membrane glucose/fructose:proton symporter); S. cerevisiae S288C: GAL2 (YLR081W, Galactose permease; required for utilization of galactose; also able to transport glucose); A. robostus S4: fgenesh2_kg.17_#_45_#_Locus6057v1rpkm3.87 (ProtID: 324845), estExt_Genewise1Plus.C_1250016 (ProtID: 232931) predicted MFS tr…		9	-5.523036065	156198	fgenesh1_kg.04_#_240_#_497_1_CCIA_CCIB_EXTA	Poorly characterized	General function prediction only	Acetate transporter (GPR1/FUN34/SatP family). Homolog of M. lusitanicus CBS 277.49: fgenesh1_kg.04_#_290_#_84_1_CCIA_CCIB_EXTA (ProtID: 156248, predicted acetate transporter, transcript was downregulated in anaerobic conditions as well). Homolog of S. pombe 972h-: mug86 (SPAC5D6.09c, predicted plasma membrane acetate transmembrane transporter); S. cerevisiae S288C: ATO2 (YNR002C (putative transme…
10	3.256044511	75421	Mucci1.fgeneshMC_pm.10_#_44	Metabolism	Inorganic ion transport and metabolism	Predicted low affinity iron permease, Fet4. Homolog of S. pombe 972h-: fet4 (predicted plasma membrane iron/zinc ion transmembrane transporter); S. cerevisiae S288C: FET4 (YMR319C, Low-affinity Fe(II) transporter of the plasma membrane); A. fumigatus Af293: fetD (Afu4g14640, Putative zinc transporter; transcript upregulated during iron starvation). Homolog of M. circinelloides CBS 277.79: e_gw1.0…		10	-5.476697656	166860	fgenesh1_pg.08_#_430	Metabolism	Amino acid transport and metabolism	Urea transporter. Homolog of S. pombe 972h-: SPBC23G7.13c, SPAC869.03c and SPBPB8B6.02c, predicted plasma membrane urea transmembrane transporters; S. cerevisiae S288C: DUR3 (YHL016C, Plasma membrane transporter for both urea and polyamines; expression is highly sensitive to nitrogen catabolite repression and induced by allophanate, the last intermediate of the allantoin degradative pathway); C. …
11	3.155247712	108484	Genemark1.4247_g	Metabolism	Energy production and conversion	Mitochondrial tricarboxylate/dicarboxylate carrier protein. Homolog of S. pombe 972h-: yhm2 (SPBC83.13, predicted mitochondrial tricarboxylic acid carrier); S. cerevisiae S288C: YHM2 (YMR241W, Citrate and oxoglutarate carrier protein; exports citrate from and imports oxoglutarate into the mitochondrion, causing net export of NADPH reducing equivalents; also associates with mt nucleoids and has a …		11	-5.363147531	128055	gw1.04.1371.1	Metabolism	Amino acid transport and metabolism	Amino acid transporter. Homolog of M. lusitanicus CBS 277.49: fgenesh1_kg.03_#_396_#_0_0_EXTA742.b0_CCIA_CCIB_EXTA (ProtID: 155920, amino acid transporter, transcript is downregulated in anaerobic conditions as well). Homolog of S. pombe 972h-: avt3 (SPAC3H1.09c, vacuolar amino acid transmembrane transporter); S. cerevisiae S288C: AVT3 (YKL146W, Vacuolar transporter; exports large neutral amino a…
12	3.141567227	118420	gw1.04.243.1	Metabolism	Carbohydrate transport and metabolism	Predicted MFS sugar transporter. Homolog of S. pombe 972h-: SPCC2H8.02, SPAC23D3.12, and SPBC1683.01 predicted inorganic phosphate transmembrane transporters; S. cerevisiae S288C: PHO84 (YML123C, high-affinity inorganic phosphate (Pi) transporter; also low-affinity manganese transporter; regulated by Pho4p and Spt7p; mutation confers resistance to arsenate; exit from the ER during maturation requ…		12	-5.198111244	155237	fgenesh1_kg.02_#_110_#_306_1_CCIA_CCIB_EXTA	Metabolism	Inorganic ion transport and metabolism	Inorganic phosphate transporter. Homolog of S. pombe 972h-: pho84 (SPBC8E4.01c, predicted inorganic phosphate transmembrane transporter); S. cerevisiae S288C: PHO84 (YML123C, High-affinity inorganic phosphate (Pi) transporter; also low-affinity manganese transporter; regulated by Pho4p and Spt7p; mutation confers resistance to arsenate; exit from the ER during maturation requires Pho86p; cells ov…
13	3.116785163	161062	fgenesh1_pg.03_#_177	Poorly characterized	General function prediction only	Predicted MFS transporter. Homolog of M. circinelloides CBS 277.49: estExt_fgenesh1_pg.C_011001 (ProtID: 188048, predicted MFS transporter), fgenesh1_kg.07_#_153_#_2789_1_CCIA_CCIB_EXTA (ProtID: 157000, predicted MFS transporter), fgenesh1_kg.05_#_160_#_1571_1_CCIA_CCIB_EXTA (ProtID: 156490, predicted MFS transporter), fgenesh1_kg.07_#_152_#_1492_1_CCIA_CCIB_EXTA (ProtID: 156999); M. circinelloid…		13	-5.091450843	153150	fgenesh1_pm.05_#_17	Metabolism	Carbohydrate transport and metabolism	Predicted MFS sugar transporter. Homolog of S. pombe 972h-: ght6 (SPCC1235.13, plasma membrane glucose/fructose:proton symporter); S. cerevisiae S288C: GAL2 (YLR081W, Galactose permease; required for utilization of galactose; also able to transport glucose); A. robostus S4: fgenesh2_kg.17_#_45_#_Locus6057v1rpkm3.87 (ProtID: 324845), estExt_Genewise1Plus.C_1250016 (ProtID: 232931) predicted MFS tr…
14	3.064413234	113746	Genemark1.9509_g	Metabolism	Inorganic ion transport and metabolism	Plasma membrane H+-transporting ATPase. Homolog of S. pombe 972h-: pmr1 (SPBC31E1.02c, calcium transporting plasma membrane P-type ATPase); S. cerevisiae S288C: PMR1 (YGL167C, High affinity Ca2+/Mn2+ P-type ATPase; required for Ca2+ and Mn2+ transport into Golgi; involved in Ca2+ dependent protein sorting, processing); C. neoformans H99: CNAG_05135T0, Ca2+ transporting ATPase); A. fumigatus Af293…		14	-4.94922558	71465	Mucci1.fgeneshMC_pm.1_#_195	Metabolism	Inorganic ion transport and metabolism	Phosphate transporter. Homolog of M. circinelloides CBS 277.49: Mucci1.fgeneshMC_pg.1_#_445 (ProtID: 76339), fgenesh1_pm.01_#_267 (ProtID: 151498), Mucci1.fgeneshMC_pm.1_#_195(ProtID: 71465) phosphate transporters; M. circinelloides 1006PhL: HMPREF1544_01955 (EPB91250), HMPREF1544_07775 (EPB85404) and HMPREF1544_03120 (EPB90008) have predicted role in phosphate transport. Homolog of S. cerevisiae…
								15	-4.633788209	156248	fgenesh1_kg.04_#_290_#_84_1_CCIA_CCIB_EXTA	Poorly characterized	General function prediction only	Predicted acetate transporter. Homolog of M. lusitanicus CBS 277.49: fgenesh1_kg.04_#_240_#_497_1_CCIA_CCIB_EXTA (ProtID: 156198, predicted acetate transporter, transcript was downregulated in anaerobic conditions as well). Homolog of S. pombe 972h-: mug86 (SPAC5D6.09c, predicted plasma membrane acetate transmembrane transporter); S. cerevisiae S288C: ATO2 (YNR002C (putative transmembrane protein…
								16	-4.451458805	142191	e_gw1.04.1552.1	Metabolism	Carbohydrate transport and metabolism	Permease of the major facilitator superfamily. Homolog of M. circinelloides CBS 277.49: Genemark1.9347_g (ProtID: 113584) and fgenesh1_kg.04_#_355_#_1734_1_CCIA_CCIB_EXTA (ProtID: 156313); their transcripts were also downregulated in anaerobic conditions. Homolog of S. pombe 972h-: SPCC757.13 (predicted dipeptide transmembrane transporter); S. cerevisiae S288C: THI73 (YLR004C, Putative plasma mem…
								17	-4.29343328	135181	e_gw1.01.324.1	Cellular process and signaling	Intracellular trafficking, secretion, and vesicular transport	Multi antimicrobial extrusion (MatE) protein. Homolog of S. pombe 972h-: SPCC4B3.13, SPAC11D3.06, SPAC323.07c (predicted MatE family transmembrane transporters); S. cerevisiae S288C: ERC1 (YHR032W, Member of the multi-drug and toxin extrusion (MATE) family; the MATE family is part of the multidrug/oligosaccharidyl-lipid/polysaccharide (MOP) exporter superfamily; overproduction confers ethionine r…
								18	-4.182161031	75944	Mucci1.fgeneshMC_pg.1_#_50	Metabolism	Amino acid transport and metabolism	Glutamate/aspartate and neutral amino acid transporter. Homolog of M. lusitanicus CBS 277.49: fgenesh1_pg.03_#_606 (ProtID: 161491, predicted glutamate/aspartate and neutral amino acid transporter). Homolog of A. nidulans FGSC A4: AN6782 (has domain(s) with predicted sodium:dicarboxylate symporter activity, role in dicarboxylic acid transport and integral component of membrane localization).
								19	-4.105786199	155709	fgenesh1_kg.03_#_185_#_3027_0_CCIA6627.g1_CCIA_CCIB_EXTA	Metabolism	Carbohydrate transport and metabolism	Predicted MFS transporter. Homolog of M. circinelloides 277.49: Genemark1.2375_g (ProtID: 106612); M. circinelloides 1006PhL: HMPREF1544_06949 (EPB86307) and HMPREF1544_07295 (EPB85879).
								20	-4.069641139	112901	Genemark1.8664_g	Poorly characterized	General function prediction only	Predicted transporter ADD1 (major facilitator superfamily). Homolog of S. pombe 972h-: SPAC14C4.07 (predicted transmembrane transporter); S. cerevisiae S288C: YJL163C; C. albicans SC5314: CAALFM_C305380WAT0 (ProtID: 57804, predicted MFS transporter); C. neoformans H99: CNAG_03110T0 (ProtID: 2774, predicted MFS transporter); A. fumigatus Af293: Afu5g07760 (has domain(s) with predicted role in tran…
								21	-3.904009701	135605	e_gw1.01.2517.1	Metabolism	Energy production and conversion	Predicted mitochondrial carrier protein. Homolog of S. pombe 972h-: rim2 (SPAC688.09, predicted mitochondrial carrier, pyrimidine nucleotide); A. fumigatus Af293: Afu3g06950 (its Homolog(s) have plasma membrane localization); A. nidulans FGSC A4: AN5801 (its Homolog(s) have 3'-phosphoadenosine 5'-phosphosulfate transmembrane transporter activity, 5'-adenylyl sulfate transmembrane transporter acti…
								22	-3.876149531	145603	e_gw1.06.297.1	Poorly characterized	General function prediction only	Predicted membrane transport protein. Homolog of M. lusitanicus CBS 277.49: fgenesh1_pg.01_#_1295 (ProtID: 158906, membrane transport protein); M. circinelloides 1006PhL: HMPREF1544_04153 (EPB89030) and HMPREF1544_07131 (EPB86055). Homolog of S. pombe 972h-: SPAC5D6.04 (predicted auxin family transmembrane transporter); S. cerevisiae S288C: YBR287W (protein of unknown function; green fluorescent …
								23	-3.818021626	155500	fgenesh1_kg.02_#_373_#_2110_1_CCIA_CCIB_EXTA	Metabolism	Carbohydrate transport and metabolism	Permease of the major facilitator superfamily. Homolog of S. pombe 972h-: ght6 (SPCC1235.13, plasma membrane glucose/fructose:proton symporter); S. cerevisiae S288C: GAL2 (YLR081W, Galactose permease; required for utilization of galactose; also able to transport glucose); A. robostus S4: fgenesh2_kg.17_#_45_#_Locus6057v1rpkm3.87 (ProtID: 324845), estExt_Genewise1Plus.C_1250016 (ProtID: 232931) pr…
								24	-3.774493219	167023	fgenesh1_pg.08_#_593	Metabolism	Carbohydrate transport and metabolism	Aquaporin (major intrinsic protein family). Homolog of M. circinelloides 1006PhL: HMPREF1544_12115 (EPB81179, has a predicted role in cellular transport, non-essential gene; null mutant shows reduced competitive fitness and sensitivity to oxidative stress and copper ions; overexpression causes slow growth). Homolog of S. cerevisiae S288C: AQY1 (YPR192W, Spore-specific water channel; mediates the …
								25	-3.772726578	91563	Mucci1.estExt_fgeneshMC_pg.C_40248	Metabolism	Energy production and conversion	Mitochondrial carrier protein. Homolog of S. pombe 972h-: rim2 (SPAC688.09, predicted mitochondrial carrier, pyrimidine nucleotide); A. fumigatus Af293: Afu3g06950 (its Homolog(s) have plasma membrane localization); A. nidulans FGSC A4: AN5801 (its Homolog(s) have 3'-phosphoadenosine 5'-phosphosulfate transmembrane transporter activity, 5'-adenylyl sulfate transmembrane transporter activity); N. …
								26	-3.643711505	137463	e_gw1.02.303.1	Metabolism	Inorganic ion transport and metabolism	Inorganic phosphate transporter. Homolog of S. pombe 972h-: tgp1 (SPBC1271.09, predicted plasma membrane glycerophosphodiester transmembrane transporter); S. cerevisiae S288C: GIT1 (YCR098C, Plasma membrane permease; mediates uptake of glycerophosphoinositol and glycerophosphocholine as sources of the nutrients inositol and phosphate; expression and transport rate are regulated by phosphate and i…
								27	-3.642417741	157132	fgenesh1_kg.08_#_23_#_2406_1_CCIA_CCIB_EXTA	Metabolism	Energy production and conversion	Mitochondrial tricarboxylate/dicarboxylate carrier protein. Homolog of S. pombe 972h-: yhm2 (SPBC83.13, predicted mitochondrial carrier, tricarboxylic acid); S. cerevisiae S288C: YHM2 (YMR241W, Citrate and oxoglutarate carrier protein; exports citrate from and imports oxoglutarate into the mitochondrion, causing net export of NADPH reducing equivalents; also associates with mt nucleoids and has a…
								28	-3.636246277	155591	fgenesh1_kg.03_#_67_#_362_1_CCIA_CCIB_EXTA	Metabolism	Amino acid transport and metabolism	Amino acid transporter. Homolog of M. lusitanicus CBS 277.49: Genemark1.11639_g (ProtID: 115876), fgenesh1_pg.05_#_894 (ProtID: 164509), fgenesh1_pg.05_#_895 (ProtID: 164510), fgenesh1_kg.03_#_67_#_362_1_CCIA_CCIB_EXTA (ProtID: 155591), e_gw1.05.249.1 (ProtID: 145234), Genemark1.10128_g (ProtID: 114365), Genemark1.4430_g (ProtID: 108667), Genemark1.2908_g (ProtID: 107145) and e_gw1.10.80.1 (ProtI…
								29	-3.523937933	148417	e_gw1.08.684.1	Poorly characterized	General function prediction only	Predicted MFS transporter. Homolog of e.g. S. pombe 972h-: SPAC6F6.04c and SPAC922.05c (predicted transmembrane transporters); N. crassa OR74A: NCU05886T0 (ProtID: 10768) and NCU10512T0 (ProtID: 5548, has transporter activity and a predicted role in carbohydrate metabolic process).
								30	-3.502445736	20417	Mucci1.gw1.12.291.1	Poorly characterized	General function prediction only	Putative calcium-dependent phosphate transporter. Homolog of S. pombe 972h-: SPAC2G11.09 (predicted calcium ion transmembrane transporter), SPAC24H6.13 (predicted calcium permeable stress-gated cation channel) and rsn1 (SPBC354.08c, predicted transmenbrane transporter); S. cerevisiae S288C: RSN1 (YMR266W, Membrane protein of unknown function; overexpression suppresses NaCl sensitivity of sro7 mut…
								31	-3.501749421	140836	e_gw1.03.1840.1	Metabolism	Nucleotide transport and metabolism	Xanthine/uracil transporter. Homolog of S. pombe 972h-: SPAC1399.01c (predicted nucleobase transmembrane transporter); C. albicans SC5314: CAALFM_C406530CAT0 (ProtID: 57234, xanthine/uracil transporter); C. neoformans H99: CNAG_06817T0 (ProtID: 6148, xanthine/uracil transporter); A. fumigatus Af293: uapC (Afu7g05910, Purine transporter; high-affinity, high-capacity, purine/H+ symporter; specific …
								32	-3.469401727	152871	fgenesh1_pm.04_#_140	Metabolism	Energy production and conversion	Mitochondrial carnitine-acylcarnitine carrier protein. Homolog of e.g. S. pombe 972h-: rim2 (SPAC688.09, predicted mitochondrial carrier, pyrimidine nucleotide); S. cerevisiae S288C: RIM2 (YBR192W, mitochondrial pyrimidine nucleotide transporter; imports pyrimidine nucleoside triphosphates and exports pyrimidine nucleoside monophosphates; member of the mitochondrial carrier family); N. crassa OR7…
								33	-3.351337488	21313	Mucci1.gw1.6.1059.1	Metabolism	Inorganic ion transport and metabolism	Ammonia permease. Homolog of M. lusitanicus CBS 277.49: fgenesh1_pm.02_#_247 (ProtID: 152044, ammonia permease, transcript was downregulated in anaerobic conditions). Homolog of e.g. S. pombe: amt1 (PCPB1C11.01, plasma membrane ammonium transmembrane transporter); A. fumigatus Af293: Afu1g10930 (Putative ammonium transporter; transcript downregulated in response to voriconazole); N. crassa OR74A:…
								34	-3.342822953	108626	Genemark1.4389_g	Metabolism	Carbohydrate transport and metabolism	Permease of the major facilitator superfamily. Homolog of S. pombe 972h-: ght6 (SPCC1235.13, plasma membrane glucose/fructose:proton symporter); S. cerevisiae S288C: GAL2 (YLR081W, Galactose permease; required for utilization of galactose; also able to transport glucose); A. robostus S4: fgenesh2_kg.17_#_45_#_Locus6057v1rpkm3.87 (ProtID: 324845), estExt_Genewise1Plus.C_1250016 (ProtID: 232931) pr…
								35	-3.259868514	21707	Mucci1.gw1.2.1564.1	Metabolism	Inorganic ion transport and metabolism	Predicted potassium transporter (Kch family member). Homolog of M. lusitanicus CBS 277.49: fgenesh1_kg.02_#_184_#_1194_1_CCIA_CCIB_EXTA (ProtID: 155311) and gw1.07.1206.1 (ProtID: 130102); M. circinelloides 1006PhL: HMPREF1544_09743 (EPB83522, uncharacterized), while HMPREF1544_07014 (EPB86202) and HMPREF1544_11470 (EPB81814) have predicted role in mating. Homolog of e.g.: S. cerevisiae S288C: PR…
								36	-3.142231264	186829	estExt_fgenesh1_pm.C_040032	Metabolism	Inorganic ion transport and metabolism	Ca2+/H+ antiporter VCX1 and related proteins. Homolog of e.g. A. fumigatus Af293: Afu4g03320 (Putative cation exchanger; calcium induced); N. crassa OR74A: NCU00916T0 (ProtID: 1784), NCU00916T1 (ProtID: 1783), NCU00916T2 (ProtID: 1785) Ca2+/H+ antiporter VCX1 and related proteins.
								37	-3.107026923	154970	fgenesh1_kg.01_#_317_#_2509_1_CCIA_CCIB_EXTA	Metabolism	Energy production and conversion	Mitochondrial carnitine-acylcarnitine carrier protein. Homolog of e.g. S. pombe 972h-: rim2 (SPAC688.09, predictedmitochondrial carrier, pyrimidine nucleotide); N. crassa OR74A: NCU01916T0 (ProtID: 534, Mitochondrial pyrimidine nucleotide transporter, RIM2); A. fumigatus Af293: Afu2g15780 (Has domain(s) with predicted ATP transmembrane transporter activity, calcium ion binding activity and role i…
								38	-3.075455191	22221	Mucci1.gw1.1.1968.1	Cellular process and signaling	Intracellular trafficking, secretion, and vesicular transport	Protein transporter of the TRAM (translocating chain-associating membrane) superfamily. Homolog of S. pombe 972h-: lac1 (SPBC3E7.15c) and lag1 (SPAC1A6.09c) sphingosine N-acyltransferases; S. cerevisiae S288C: lag1 (YHL003C) and lac1 (YKL008C) Ceramide synthase components; C. albicans SC5314: CAALFM_CR01060WAT0 (ProtID: 54456, Protein transporter of the TRAM (translocating chain-associating membr…
								39	-3.072762684	106612	Genemark1.2375_g	Metabolism	Carbohydrate transport and metabolism	Predicted MFS transporter. Homolog of M. circinelloides 277.49: fgenesh1_kg.03_#_185_#_3027_0_CCIA6627.g1_CCIA_CCIB_EXTA (ProtID: 155709); M. circinelloides 1006PhL: HMPREF1544_06949 (EPB86307) and HMPREF1544_07295 (EPB85879).
								40	-3.054817139	155050	fgenesh1_kg.01_#_397_#_2753_1_CCIA_CCIB_EXTA	Metabolism	Energy production and conversion	Mitochondrial tricarboxylate/dicarboxylate carrier protein. Homolog of S. pombe 972h-: SPAC17H9.08 (predicted mitochondrial carrier, coenzyme A); S. cerevisiae S288C: AAC1 (YMR056C, Mitochondrial inner membrane ADP/ATP translocator; exchanges cytosolic ADP for mitochondrially synthesized ATP; phosphorylated; relocalizes from mitochondrion to cytoplasm upon DNA replication stress); C. albicans SC5…
								41	-3.021725835	113584	Genemark1.9347_g	Metabolism	Carbohydrate transport and metabolism	Permease of the major facilitator superfamily. Homolog of M. circinelloides CBS 277.49: e_gw1.04.1552.1 (ProtID: 142191) and fgenesh1_kg.04_#_355_#_1734_1_CCIA_CCIB_EXTA (ProtID: 156313); their transcripts were also downregulated in anaerobic conditions. Homolog of S. pombe 972h-: SPCC757.13 (predicted dipeptide transmembrane transporter); S. cerevisiae S288C: THI73 (YLR004C, Putative plasma memb…
								42	-3.018272941	161491	fgenesh1_pg.03_#_606	Metabolism	Amino acid transport and metabolism	Glutamate/aspartate and neutral amino acid transporter. Homolog of M. lusitanicus CBS 277.49: Mucci1.fgeneshMC_pg.1_#_50 (ProtID: 75944). Homolog of A. nidulans FGSC A4: AN6782 (has domain(s) with predicted sodium:dicarboxylate symporter activity, role in dicarboxylic acid transport and integral component of membrane localization).

## Sheet: DE CAZymes
Summary of differentially up-regulated CAZymes								Summary of differentially down-regulated CAZymes
CAZy family			N	%				CAZy family			N	%
Auxiliary Activity Family 1/ Subfamily 2 (AA1_2)			1	0.526316				Auxiliary Activity Family (including both aryl alcohol oxidase and glucose 1-oxidase) (AA3_2)			1	0.286533
Auxiliary Activity Family 5/ Subfamily 1 (glyoxal oxidase) (AA5_1)			1	0.526316				Auxiliary Activity Family 6 (1,4-benzoquinone reductase) (AA6)			1	0.286533
Carbohydrate-Binding Module Family 21 (CBM21)			1	0.526316				Carbohydrate Esterase Family 4 (CE4)			6	1.7192
Carbohydrate Esterase Family 10 (CE10)			1	0.526316				Glycoside Hydrolase Family 134 (endo-β-1,4-mannanase) (GH134)			1	0.286533
Carbohydrate Esterase Family 4 (CE4)			4	2.10526				Glycoside Hydrolase Family 152 (β-1,3-glucanase ) (GH152)			1	0.286533
Glycoside Hydrolase Family 152 (β-1,3-glucanase) (GH152)			1	0.526316				Glycoside Hydrolase Family 16 (GH16)			1	0.286533
Glycoside Hydrolase Family 31 (GH31)			1	0.526316				Glycoside Hydrolase Family 17 (GH17)			1	0.286533
Glycoside Hydrolase Family 72 (β-1,3-glucanosyltransglycosylase ) (GH72)			1	0.526316				Glycoside Hydrolase Family 28 (GH28)			1	0.286533
GlycosylTransferase Family 8 (GT8)			1	0.526316				Glycoside Hydrolase Family 85 (GH85)			1	0.286533
Total No of CAZymes			12	6.31579				Glycoside Hydrolase Family 9 (GH9)			1	0.286533
* a gene was considered differentially expressed if the absolute log2 fold-change was greater than or equal to 3.								GlycosylTransferase Family 2, chitin synthase (GT2_Chitin_synth_1)			2	0.573066
								GlycosylTransferase Family 4 (GT4)			2	0.573066
								GlycosylTransferase Family 49 (β-1,3-N-acetylglucosaminyltransferase) (GT49)			1	0.286533
								Total No of CAZymes			20	5.73066
								* a gene was considered differentially expressed if the absolute log2 fold-change was greater than or equal to 3.
List and description of differentially up-regulated CAZymes								List and description of differentially down-regulated CAZymes
N	log2 fold-change	Protein ID	Gene ID	Functional category	Functional subcategory	Description		N	log2 fold-change	Protein ID	Gene ID	Functional category	Functional subcategory	Description
1	8.306644104	156167	fgenesh1_kg.04_#_209_#_177_3_CCIA_CCIB_EXTA	Metabolism	Carbohydrate transport and metabolism	Glucoamylase (GH15). Orthologs have predicted Glucan-alpha-1,4-glucosidase activity (GH151), e.g. S. pombe 972h-: Meu17, M. circinelloides 1006PhL: 2775, S. apiospermum IHEM 14462: 7240, N. crassa OR74A: 3470 (Gla-1), A. nidulans FGSC A4: Aspnid1_2742 (GlaB).		1	-8.318569426	133575	gw1.01.2793.1	Metabolism	Carbohydrate transport and metabolism	Predicted glycoside hydrolase/deacetylase. CAZy family: CE4. Homolog of M. lusitanicus CBS 277.49: fgenesh1_kg.03_#_211_#_147_1_CCIA_CCIB_EXTA (ProtID: 155735), fgenesh1_kg.05_#_194_#_0_0_CCIB7764.g1_CCIA_CCIB_EXTA (ProtID: 156524), e_gw1.01.438.1 (ProtID: 136560), gw1.03.2249.1 (ProtID: 131995), fgenesh1_kg.03_#_256_#_1052_1_CCIA_CCIB_EXTA (ProtID: 155780), transcripts were downregulated in anae…
2	6.895702771	156744	fgenesh1_kg.06_#_137_#_500_0_CCIB7840.g1_CCIA_CCIB_EXTA	Metabolism	Carbohydrate transport and metabolism	Carbohydrate Esterase Family 4 protein . Has domain(s) with predicted glycoside hydrolase activity and role in carbohydrate metabolic process. Orthologs: NA. Homologs have predicted chitinase (A. robustus S4: gw1.267.3.1, ProtID: 177407), polysaccharide deacetylase (A. robustus S4: estExt_Genewise1Plus.C_10003 ,ProtID: 227359), putative chitin deacetylase activity (A. nidulans FGSC A4: AN4823) an…		2	-6.256430751	155735	fgenesh1_kg.03_#_211_#_147_1_CCIA_CCIB_EXTA	Metabolism	Carbohydrate transport and metabolism	Predicted glycoside hydrolase/deacetylase. CAZy family: CE4. Orthologs: Chitin deacetylase of M. circinelloides 1006PhL: 6912, N. crassa OR74A: Neucr2_9885_NCU09582T0 (Ce4-1), S. apiospermum IHEM 14462: 2838, A. nidulans FGSC A4: Aspnid1_8230|AN10309, C. neoformans H99: CryneH991_5666 and A. robustus S4: 208986.
3	4.800480254	155048	fgenesh1_kg.01_#_395_#_761_1_CCIA_CCIB_EXTA	Metabolism	Carbohydrate transport and metabolism	Has a NodB homology domain. Cazy Family: CE4. Ortholog of M. circinelloides 1006PhL: 5714 (chitin deacetylase). Homolog of M. lusitanicus CBS 277.49: fgenesh1_kg.03_#_211_#_147_1_CCIA_CCIB_EXTA (ProtID: 155735, chitin deacetylase; CE4 family), Genemark1.4460_g (ProtID: 108697, chitin deacetylase; CE4 family), etc. Homolog of numerous A. robostus S4 genes, e.g.: gw1.267.3.1 (177407, predicted chit…		3	-6.183672366	181379	estExt_Genewise1Plus.C_090194	Metabolism	Carbohydrate transport and metabolism	Pectin lyase. CAZy family: GH28. Orthologs: Galacturonan 1,4-alpha-galacturonidase (GH28) of M. circinelloides 1006PhL: 3893 and C. neoformans H99: CryneH991_1576; Polygalacturonase (Gh28-1) of N. crassa OR74A: Neucr2_10321_NCU02369T0.
4	4.498380892	129129	gw1.04.1514.1	Metabolism	Carbohydrate transport and metabolism	Glycoside Hydrolase Family 72 / Carbohydrate-Binding Module Family 43 protein. Cazy Family: GH72. Orthologs: Cell wall 1,3-beta-glucanosyltransferase of S. pombe 972h-: Gas2, Gas1; S. cerevisiae S288C: Gas2, Gas1; N. crassa OR74A: Gel-3, Gel-4 and A. nidulans FGSC A4: 2419 (GelC). Glucanosyltransferase of C. neoformans H99: 5855, M. circinelloides 1006PhL: 1818 and C. albicans SC5314: 57058. Perm…		4	-5.581165358	151786	fgenesh1_pm.01_#_555	Cellular process and signaling	Cell wall/membrane/envelope biogenesis	Chitin synthase (CAZy: Glycosyl transferase Family 2). Orthologs: Chitin synthase of M. circinelloides 1006PhL: 9369 and A. robustus S4: 231561. Homolog of S. pombe 972h-: chs1 (SPAC13G6.12c, chitin synthase I) and chs2 (SPBC1709.01, chitin synthase homolog); S. cerevisiae S288C: CHS1 (YNL192W, chitin synthase I; requires activation from zymogenic form in order to catalyze the transfer of N-acety…
5	4.32552725	112467	Genemark1.8230_g	Metabolism	Carbohydrate transport and metabolism	Glucosidase II catalytic (alpha) subunit and related enzymes, glycosyl hydrolase family 31. Cazy Family: GH31. Orthologs: Alpha-D-xyloside xylohydrolase (GH31) of M. circinelloides 1006PhL: 11170. Glucan 1,4-alpha-glucosidase (gh15) of S. apiospermum IHEM 14462: 7240.		5	-4.796908829	141430	e_gw1.03.386.1	Metabolism	Carbohydrate transport and metabolism	Predicted glycosyltransferase. CAZy family: GT49. Ortholog: N-acetyllactosaminide beta-1,3-N-acetylglucosaminyltransferase of M. circinelloides 1006PhL: 2972. Homolog of M. circinelloides CBS 277.49: fgenesh1_pg.01_#_559 (ProtID: 158170), fgenesh1_pg.05_#_700 (ProtID: 164315), Mucci1.fgeneshMC_pg.2_#_849 (ProtID: 78557) glycosyltransferase Family 49 proteins, etc.
6	4.312131426	187130	estExt_fgenesh1_pm.C_050274	Metabolism	Secondary metabolites biosynthesis, transport and catabolism	Multicopper oxidase. Cazy Family: AA1. Orthologs have multicopper oxidase activity: S. pombe 972h-: Fio1; S. cerevisiae S288C: FET5, C. albicans SC5314: 55755, C. neoformans H99: 6886, M. cir-cinelloides 1006PhL: 5026, N. crassa OR74A: Neucr2_2760_NCU03498T0 (Lcc3 (trm52)) and A. nidulans FGSC A4: Aspnid1_8483|AN9170 (IccB).		6	-4.518459083	163885	fgenesh1_pg.05_#_270	Metabolism	Carbohydrate transport and metabolism	Glycoside hydrolase family 17 protein. Orthologs: Cell wall protein with similarity to glucanases S. cerevisiae S288C: YGL028C. GH1714 protein of C. neoformans H99: CryneH991_5707 and C. albicans SC5314: Canalb1_56515. Glucan 1,3-beta-glucosidase (GH1714) of M. circinelloides 1006PhL: 3933; Hypothetical protein (gh17-4) of N. crassa OR74A: Neucr2_1056_NCU09326T0. Putative beta-glucosidase of A. n…
7	4.276062647	155566	fgenesh1_kg.03_#_42_#_415_0_CCIB3823.b1_CCIA_CCIB_EXTA	Metabolism	Carbohydrate transport and metabolism	Has domain(s) with predicted glycoside hydrolase activity and role in carbohydrate metabolic process. Orthologs: NA. Homolog of C. neoformans H99: CNAG_01239T0 (polysaccharide deacetylase, CE4); A. robostus: gw1.267.3.1 (177407, predicted chitinase, CBM18, CE4); etc.		7	-4.384970935	156524	fgenesh1_kg.05_#_194_#_0_0_CCIB7764.g1_CCIA_CCIB_EXTA	Metabolism	Carbohydrate transport and metabolism	Predicted glycoside hydrolase/deacetylase. CAZy family: CE4. Orthologs: NA. Homolog of M. lusitanicus CBS 277.49: gw1.01.2793.1 (ProtID: 133575), fgenesh1_kg.03_#_211_#_147_1_CCIA_CCIB_EXTA (ProtID: 155735), e_gw1.01.438.1 (ProtID: 136560), gw1.03.2249.1 (ProtID: 131995), fgenesh1_kg.03_#_256_#_1052_1_CCIA_CCIB_EXTA (ProtID: 155780), transcripts were downregulated in anaerobic conditions. Homolog…
8	4.041457215	155630	fgenesh1_kg.03_#_106_#_333_1_CCIA_CCIB_EXTA	Cellular processes and signaling	Cell wall/membrane/envelope biogenesis	Predicted chitin deacetylase. Cazy Family: CE4. Orthologs: Chitin deacetylase of M. circinelloides 1006PhL: 1251. Predicted glucanosyltransferase of S. apiospermum IHEM 14462: 4056.		8	-4.329112767	128301	gw1.05.1054.1	Metabolism	Carbohydrate transport and metabolism	Glucose dehydrogenase/choline dehydrogenase/mandelonitrile lyase (GMC oxidoreductase family). CAZy family: Auxiliary Activity Family 3 / Subfamily 2 (AA3_2). Orthologs: Aryl-alcohol dehydrogenase of N. crassa OR74A: Neucr2_8854_NCU09798T0 (Adh-9). Putative glucose oxidase of A. nidulans FGSC A4: Aspnid1_2105|AN4006. GMC oxidoreductase of S. apiospermum IHEM 14462: 904, C. neoformans H99: CryneH99…		Q28:R28
9	3.839321887	81713	Mucci1.fgeneshMC_pg.4_#_982	Poorly characterized	General function prediction only	Arylacetamide deacetylase. CAZy Family: CE10. Orthologs: Esterase/lipase, implicated in cellular detoxification of S. pombe 972h-: SPAC1039.03. Putative lipase of A. nidulans FGSC A4: Aspnid1_1710|AN8242. Alpha/beta hydrolase fold-3 domain-containing protein of N. crassa OR74A: Neucr2_6781_NCU05161T0. Arylacetamide deacetylase of S. apiospermum IHEM 14462: 3483, M. circinelloides 1006PhL: 7971 an…		9	-4.247996687	161951	fgenesh1_pg.03_#_1066	Metabolism	Carbohydrate transport and metabolism	Glycosyl Transferase Family 1 protein. Orthologs: N-acetylglucosaminyltransferase complex (GT4) of M. circinelloides 1006PhL: 7040, C. neoformans H99: CryneH991_5632. Homolog of M. lusitanicus CBS 277.49: e_gw1.04.142.1 (ProtID: 141797, Glycosyl Transferase Family 4 protein); M. circinelloides 1006PhL: HMPREF1544_07114(EPB86126) and HMPREF1544_09073 (EPB84151), have predicted role in cell wall bi…
10	3.470925717	163810	fgenesh1_pg.05_#_195	Metabolism	Carbohydrate transport and metabolism	Predicted Glyoxal oxidase. CAZy Family: AA5 subf. 1. Orthologs: Glyoxal oxidase (AA5 subf. 18) of C. neoformans H99: CryneH991_1822 and S. apiospermum IHEM 14462: 6355. Uncharacterized protein of M. circinelloides 1006PhL: 1481. Copper radical oxidase (Cuo-2) of N. crassa OR74A: Neucr2_2532_NCU09267T0.		10	-4.213860059	16755	Mucci1.gw1.4.865.1	Metabolism	Carbohydrate transport and metabolism	Thaumatin family protein, glycoside Hydrolase Family 152. Orthologs: NA. Homolog of C. neoformans H99: CNAG_01297T0 (ProtID: 1157, has a JmjC domain), CNAG_02497T0 (ProtID: 2247, thaumatin family protein, glycoside Hydrolase Family 152), CNAG_05924T0 (ProtID: 5363, thaumatin family protein, glycoside Hydrolase Family 152); N. crassa OR74A: NCU00572T0 (ProtID: 2161, thaumatin family protein, glyco…
11	3.211475769	148294	e_gw1.08.268.1	Metabolism	Carbohydrate transport and metabolism	Glycosyl transferase, family 8 - glycogenin. Orthologs: Glycogenin of S. cerevisiae S288C: GLG2, N. crassa OR74A: Neucr2_7936_NCU06698T1 (Gnn-1), C. neoformans H99: CryneH991_4768, M. circinelloides 1006PhL: 11764, S. apiospermum IHEM 14462: 4114 and A. robustus S4: Anasp1_277171. GT89 protein of C. albicans SC5314: Canalb1_57904. A. nidulans FGSC A4: Aspnid1_2025|AN4082 (Ortholog(s) have glycoge…		11	-4.140392856	42682	Mucci1.e_gw1.8.363.1	Metabolism	Carbohydrate transport and metabolism	Glycoside hydrolase family 16 protein. Orthologs: GH1617 protein of M. circinelloides 1006PhL: 4640. Homolog of S. pombe 972h-: SPBC21B10.07 (predicted glycosyl hydrolase family protein); C. neoformans H99: CNAG_05458T0 (ProtID: 4926, glycoside Hydrolase Family 16 member); A. fumigatus Af293: eng4 (Afu5g02280, has domain(s) with predicted hydrolase activity, hydrolyzing O-glycosyl compounds activ…
12	3.073730836	32271	Mucci1.e_gw1.1.897.1	Metabolism	Carbohydrate transport and metabolism	Predicted thaumatin-like protein. CAZy family: GH152 (β-1,3-glucanase activity). Ortholog of M. circinelloides 1006PhL: 290 (Predicted thaumatin family protein). Homolog of M. lusitanicus CBS 277.49: Genemark1.6240_g (ProtID: 110477, Predicted phospholipase), e_gw1.07.546.1 (ProtID: 147162, Thaumatin family protein), Mucci1.fgeneshMC_pg.12_#_133 (ProtID: 86506, Thaumatin family protein), Mucci1.g…		12	-3.797848849	141797	e_gw1.04.142.1	Metabolism	Carbohydrate transport and metabolism	Glycosyl Transferase Family 1 protein. Orthologs: N-acetylglucosaminyltransferase complex (GT4) of M. circinelloides 1006PhL: 8968. Homolog of M. lusitanicus CBS 277.49: fgenesh1_pg.03_#_1066 (ProtID: 161951, Glycosyl Transferase Family 4 protein); M. circinelloides 1006PhL: HMPREF1544_07114(EPB86126) and HMPREF1544_09073 (EPB84151), have predicted role in cell wall biogenesis and lipid metabolis…
								13	-3.785403306	136560	e_gw1.01.438.1	Metabolism	Carbohydrate transport and metabolism	Predicted glycoside hydrolase/deacetylase. CAZy family: CE4. Orthologs: Chitin deacetylase of M. circinelloides 1006PhL: 7194. Homolog of M. lusitanicus CBS 277.49: gw1.01.2793.1 (ProtID: 133575), fgenesh1_kg.03_#_211_#_147_1_CCIA_CCIB_EXTA (ProtID: 155735), fgenesh1_kg.05_#_194_#_0_0_CCIB7764.g1_CCIA_CCIB_EXTA (ProtID: 156524), gw1.03.2249.1 (ProtID: 131995), fgenesh1_kg.03_#_256_#_1052_1_CCIA_C…
								14	-3.712499596	108712	Genemark1.4475_g	Metabolism	Carbohydrate transport and metabolism	Predicted glycosylhydrolase. CAZy family: GH85. Orthologs: GH8518 protein of M. circinelloides 1006PhL: 10278.
								15	-3.557568258	131995	gw1.03.2249.1	Metabolism	Carbohydrate transport and metabolism	Predicted glycoside hydrolase/deacetylase. CAZy family: CE4. Orthologs: Chitin deacetylase of S. cerevisiae S288C: cda2, C. albicans SC5314: 54389 and M. circinelloides 1006PhL: 2084. Homolog of M. lusitanicus CBS 277.49: gw1.01.2793.1 (ProtID: 133575), fgenesh1_kg.03_#_211_#_147_1_CCIA_CCIB_EXTA (ProtID: 155735), fgenesh1_kg.05_#_194_#_0_0_CCIB7764.g1_CCIA_CCIB_EXTA (ProtID: 156524), e_gw1.01.43…
								16	-3.437641094	104734	Genemark1.497_g	Metabolism	Carbohydrate transport and metabolism	Predicted CAZy family: GH134. Orthologs: NA. Homolog of M. lusitanicus CBS 277.49: Mucci1.fgeneshMC_pg.1_#_1163 (ProtID: 77057) and Genemark1.490_g (ProtID: 104727) members of Glycoside Hydrolase Family 134. Homolog of A. nidulans FGSC A4 : AN6951, AN2710, AN6833, AN7638; A. fumigatus Af293: Afu1g01520.
								17	-3.241167547	85917	Mucci1.fgeneshMC_pg.10_#_235	Cellular process and signaling	Cell wall/membrane/envelope biogenesis	Chitin synthase/hyaluronan synthase (glycosyltransferases). Orthologs: Chitin synthase (GT212) of C. albicans SC5314: 55158 and M. circinelloides 1006PhL: 3694. Homolog of e.g. S. pombe 972h-: chs1 (SPAC13G6.12c) and chs2 (SPBC1709.01) chitin synthases; S. cerevisiae S288C: CHS1 (YNL192W, Chitin synthase I; requires activation from zymogenic form in order to catalyze the transfer of N-acetylgluco…
								18	-3.205632329	132688	gw1.02.2218.1	Poorly characterized	General function prediction only	1,4-benzoquinone reductase-like; Trp repressor binding protein-like/protoplast-secreted protein. Orthologs: 1,4-benzoquinone reductase-like; Trp repressor binding protein-like/protoplast-secreted protein of M. circinelloides 1006PhL: 5607. Homolog of e.g. S. pombe 972h-: obr1 (SPAC3C7.14c, predicted NAD(P)H dehydrogenase (quinone)); S. cerevisiae S288C: PST2 (YDR032C, FMN-dependent NAD(P)H:quinon…
								19	-3.098773965	155780	fgenesh1_kg.03_#_256_#_1052_1_CCIA_CCIB_EXTA	Metabolism	Carbohydrate transport and metabolism	Predicted alkaloid synthase/Surface mucin Hemomucin. CAZy: CE4. Orthologs: Predicted chitin deacetylase of M. circinelloides 1006PhL: 2962. Homolog of M. lusitanicus CBS 277.49: gw1.01.2793.1 (ProtID: 133575), fgenesh1_kg.03_#_211_#_147_1_CCIA_CCIB_EXTA (ProtID: 155735), fgenesh1_kg.05_#_194_#_0_0_CCIB7764.g1_CCIA_CCIB_EXTA (ProtID: 156524), e_gw1.01.438.1 (ProtID: 136560), gw1.03.2249.1 (ProtID:…
								20	-3.007226879	153977	fgenesh1_pm.07_#_234	Metabolism	Carbohydrate transport and metabolism	Glycoside hydrolase family 9 (GH9) protein. Orthologs: Predicted GH9 protein (cellulase) of M. circinelloides 1006PhL: 9653 and A. robustus S4: 210869. Homolog of M. lusitanicus CBS 277.49: fgenesh1_kg.04_#_207_#_68_1_CCIA_CCIB_EXTA (ProtID: 156165, GH9 family member), Genemark1.10305_g (ProtID: 114542, GH9 family member). Homologs are GH9 family members, have cellulase activity; e.g.: C. neoform…
